# Supplementary material for: Consecutive Ligand‐Based Electron Transfer in New Molecular Copper‐Based Water Oxidation Catalysts
Source: Angew Chem Int Ed Engl. 2021 Jul 16;60(34):18639–44. doi: 10.1002/anie.202104020 (PMC8456863; doi:10.1002/anie.202104020)
Supplement: Supplementary file 1 — Supporting Information [file ANIE-60-18639-s001.zip]

Archive with 2 entries (2 files):
- CuL_struc.cif
- checkcif_CuL.pdf
