# Supplementary material for: Consecutive Ligand‐Based Electron Transfer in New Molecular Copper‐Based Water Oxidation Catalysts
Source: Angew Chem Int Ed Engl. 2021 Jul 16;60(34):18639–44. doi: 10.1002/anie.202104020 (PMC8456863; doi:10.1002/anie.202104020)
Supplement: Supplementary file 1 — Supporting Information [file ANIE-60-18639-s001.zip › CuL_struc.cif]

 
data_CuL1
 
_audit_creation_method            'SHELXL-2018/3'
_shelx_SHELXL_version_number      '2018/3'
_chemical_name_systematic         ?
_chemical_name_common             ?
_chemical_melting_point           ?
_chemical_formula_moiety          ?
_chemical_formula_sum
 'C25 H24 Cu N4 O5' 
_chemical_formula_weight          524.02

loop_
 _atom_type_symbol
 _atom_type_description
 _atom_type_scat_dispersion_real
 _atom_type_scat_dispersion_imag
 _atom_type_scat_source
 'C'  'C'   0.0033   0.0016
 'International Tables Vol C Tables 4.2.6.8 and 6.1.1.4'
 'H'  'H'   0.0000   0.0000
 'International Tables Vol C Tables 4.2.6.8 and 6.1.1.4'
 'N'  'N'   0.0061   0.0033
 'International Tables Vol C Tables 4.2.6.8 and 6.1.1.4'
 'O'  'O'   0.0106   0.0060
 'International Tables Vol C Tables 4.2.6.8 and 6.1.1.4'
 'Cu'  'Cu'   0.3201   1.2651
 'International Tables Vol C Tables 4.2.6.8 and 6.1.1.4'
 
_space_group_crystal_system       monoclinic
_space_group_IT_number            14
_space_group_name_H-M_alt         'P 21/c'
_space_group_name_Hall            '-P 2ybc'
 
_shelx_space_group_comment
;
The symmetry employed for this shelxl refinement is uniquely defined
by the following loop, which should always be used as a source of
symmetry information in preference to the above space-group names.
They are only intended as comments.
;
 
loop_
 _space_group_symop_operation_xyz
 'x, y, z'
 '-x, y+1/2, -z+1/2'
 '-x, -y, -z'
 'x, -y-1/2, z-1/2'
 
_cell_length_a                    15.9944(5)
_cell_length_b                    11.4267(3)
_cell_length_c                    12.8270(4)
_cell_angle_alpha                 90
_cell_angle_beta                  107.4310(10)
_cell_angle_gamma                 90
_cell_volume                      2236.65(12)
_cell_formula_units_Z             4
_cell_measurement_temperature     100(2)
_cell_measurement_reflns_used      7024
_cell_measurement_theta_min        2.23
_cell_measurement_theta_max       30.48
 
_exptl_crystal_description       'block'
_exptl_crystal_colour            'green'
_exptl_crystal_density_meas       ?
_exptl_crystal_density_method     ?
_exptl_crystal_density_diffrn     1.556          
_exptl_crystal_F_000              1084
_exptl_transmission_factor_min    ?
_exptl_transmission_factor_max    ?
_exptl_crystal_size_max           0.200
_exptl_crystal_size_mid           0.050
_exptl_crystal_size_min           0.020
_exptl_absorpt_coefficient_mu     1.024
_shelx_estimated_absorpt_T_min    0.821
_shelx_estimated_absorpt_T_max    0.980
_exptl_absorpt_correction_type    multi-scan
_exptl_absorpt_correction_T_min    0.6955
_exptl_absorpt_correction_T_max    0.7461
_exptl_absorpt_process_details    SADABS-2014/4
_exptl_absorpt_special_details    ?
_diffrn_ambient_temperature       100(2)
_diffrn_radiation_wavelength      0.71073
_diffrn_radiation_type            MoK\a
_diffrn_source                    'Microfocus source E025 IuS' 
_diffrn_source_type               'Bruker APEX DUO'
_diffrn_source_power              50
_diffrn_source_current            0.6
_diffrn_source_size               '0.2 mm x 0.2 mm fine focus'
_diffrn_radiation_monochromator   'Quazar MX Multilayer Optics'
_diffrn_detector_type             '4K CCD area detector APEX II'
_diffrn_measurement_device_type   'APEX DUO Kappa 4-axis goniometer' 
_diffrn_measurement_method
;
 Fullsphere data collection, phi and omega scans
;
_diffrn_detector_area_resol_mean  512 
_diffrn_reflns_number             23278
_diffrn_reflns_av_unetI/netI      0.0386
_diffrn_reflns_av_R_equivalents   0.0345
_diffrn_reflns_limit_h_min        -18
_diffrn_reflns_limit_h_max        22
_diffrn_reflns_limit_k_min        -13
_diffrn_reflns_limit_k_max        16
_diffrn_reflns_limit_l_min        -18
_diffrn_reflns_limit_l_max        18
_diffrn_reflns_theta_min          2.227
_diffrn_reflns_theta_max          30.740
_diffrn_reflns_theta_full         25.242
_diffrn_measured_fraction_theta_max   0.956
_diffrn_measured_fraction_theta_full  0.993
_diffrn_reflns_Laue_measured_fraction_max    0.956
_diffrn_reflns_Laue_measured_fraction_full   0.993
_diffrn_reflns_point_group_measured_fraction_max   0.956
_diffrn_reflns_point_group_measured_fraction_full  0.993
_reflns_number_total              6674
_reflns_number_gt                 5337
_reflns_threshold_expression      'I > 2\s(I)'
_reflns_Friedel_coverage          0.000
_reflns_Friedel_fraction_max      .
_reflns_Friedel_fraction_full     .
 
_reflns_special_details
;
 Reflections were merged by SHELXL according to the crystal
 class for the calculation of statistics and refinement.
 
 _reflns_Friedel_fraction is defined as the number of unique
 Friedel pairs measured divided by the number that would be
 possible theoretically, ignoring centric projections and
 systematic absences.
;
 
_computing_data_collection        'Bruker APEX3 v2015.9-0' 
_computing_cell_refinement        'Bruker APEX3 v2015.9-0' 
_computing_data_reduction         'Bruker APEX3 v2015.9-0' 
_computing_structure_solution
;
  SHELXT V2018/2 (Sheldrick 2018); G.M. Sheldrick (2015)
 "SHELXT - Integrated space-group and crystal-structure
 determination", Acta Cryst., A71, 3-8. 
;
_computing_structure_refinement 'SHELXL-2018/3 (Sheldrick, 2018)'
_computing_molecular_graphics
;
 SHELXle: C.B. Huebschle, G.M. Sheldrick & B. Dittrich
 J.Appl.Cryst. (2011) 44, 1281-1284.
; 
_computing_publication_material 'SHELXL-2018/3 (Sheldrick, 2018)' 


_refine_special_details           ?
_refine_ls_structure_factor_coef  Fsqd
_refine_ls_matrix_type            full
_refine_ls_weighting_scheme       calc
_refine_ls_weighting_details
'w=1/[\s^2^(Fo^2^)+(0.0396P)^2^+1.0590P] where P=(Fo^2^+2Fc^2^)/3'
_atom_sites_solution_primary      ?
_atom_sites_solution_secondary    ?
_atom_sites_solution_hydrogens    mixed
_refine_ls_hydrogen_treatment     mixed
_refine_ls_extinction_method      none
_refine_ls_extinction_coef        .
_refine_ls_number_reflns          6674
_refine_ls_number_parameters      337
_refine_ls_number_restraints      0
_refine_ls_R_factor_all           0.0499
_refine_ls_R_factor_gt            0.0345
_refine_ls_wR_factor_ref          0.0853
_refine_ls_wR_factor_gt           0.0793
_refine_ls_goodness_of_fit_ref    1.027
_refine_ls_restrained_S_all       1.027
_refine_ls_shift/su_max           0.001
_refine_ls_shift/su_mean          0.000
 
loop_
 _atom_site_label
 _atom_site_type_symbol
 _atom_site_fract_x
 _atom_site_fract_y
 _atom_site_fract_z
 _atom_site_U_iso_or_equiv
 _atom_site_adp_type
 _atom_site_occupancy
 _atom_site_site_symmetry_order  
 _atom_site_calc_flag
 _atom_site_refinement_flags_posn
 _atom_site_refinement_flags_adp
 _atom_site_refinement_flags_occupancy
 _atom_site_disorder_assembly
 _atom_site_disorder_group
Cu1 Cu 0.63363(2) 0.48961(2) 0.19250(2) 0.00968(6) Uani 1 1 d . . . . .
O1 O 0.52177(7) 0.16577(9) 0.15395(10) 0.0131(2) Uani 1 1 d . . . . .
O2 O 0.81201(7) 0.74870(10) 0.20399(10) 0.0158(2) Uani 1 1 d . . . . .
H2 H 0.6736(18) 0.550(2) 0.418(2) 0.037(7) Uiso 1 1 d . . . . .
O3 O 0.63010(9) 0.52330(11) 0.37448(11) 0.0150(2) Uani 1 1 d . . . . .
H1 H 0.5906(16) 0.565(2) 0.371(2) 0.028(6) Uiso 1 1 d . . . . .
N1 N 0.62473(8) 0.31648(11) 0.19214(12) 0.0110(3) Uani 1 1 d . . . . .
N2 N 0.50625(8) 0.47226(11) 0.13592(12) 0.0104(3) Uani 1 1 d . . . . .
N3 N 0.59575(8) 0.65060(11) 0.15581(11) 0.0103(3) Uani 1 1 d . . . . .
N4 N 0.75147(8) 0.56398(11) 0.21095(12) 0.0110(3) Uani 1 1 d . . . . .
C1 C 0.54394(10) 0.27071(13) 0.15879(13) 0.0104(3) Uani 1 1 d . . . . .
C2 C 0.47354(10) 0.36465(13) 0.12700(13) 0.0103(3) Uani 1 1 d . . . . .
C3 C 0.38347(10) 0.34756(14) 0.09366(14) 0.0122(3) Uani 1 1 d . . . . .
H3 H 0.359274 0.271008 0.086981 0.015 Uiso 1 1 calc R U . . .
C4 C 0.32952(10) 0.44603(15) 0.07023(15) 0.0142(3) Uani 1 1 d . . . . .
H4 H 0.267672 0.436665 0.048527 0.017 Uiso 1 1 calc R U . . .
C5 C 0.36549(10) 0.55824(15) 0.07837(14) 0.0138(3) Uani 1 1 d . . . . .
H5 H 0.329001 0.625488 0.061293 0.017 Uiso 1 1 calc R U . . .
C6 C 0.45592(10) 0.56863(13) 0.11206(14) 0.0107(3) Uani 1 1 d . . . . .
C7 C 0.51016(10) 0.67645(13) 0.12414(14) 0.0108(3) Uani 1 1 d . . . . .
C8 C 0.48323(10) 0.79212(14) 0.10472(14) 0.0128(3) Uani 1 1 d . . . . .
H8 H 0.422804 0.812108 0.082897 0.015 Uiso 1 1 calc R U . . .
C9 C 0.54753(11) 0.87801(14) 0.11822(14) 0.0140(3) Uani 1 1 d . . . . .
H9 H 0.530795 0.957812 0.106046 0.017 Uiso 1 1 calc R U . . .
C10 C 0.63595(11) 0.84820(13) 0.14933(14) 0.0133(3) Uani 1 1 d . . . . .
H10 H 0.679891 0.906433 0.157911 0.016 Uiso 1 1 calc R U . . .
C11 C 0.65806(10) 0.73071(13) 0.16748(14) 0.0113(3) Uani 1 1 d . . . . .
C12 C 0.74923(10) 0.67985(14) 0.19768(14) 0.0117(3) Uani 1 1 d . . . . .
C13 C 0.69902(10) 0.24241(14) 0.23130(15) 0.0144(3) Uani 1 1 d . . . . .
C14 C 0.71747(12) 0.15194(15) 0.16904(18) 0.0222(4) Uani 1 1 d . . . . .
H14 H 0.676830 0.132802 0.100412 0.027 Uiso 1 1 calc R U . . .
C15 C 0.79533(13) 0.08944(16) 0.2071(2) 0.0330(6) Uani 1 1 d . . . . .
H15 H 0.808641 0.029569 0.163194 0.040 Uiso 1 1 calc R U . . .
C16 C 0.85351(12) 0.11409(17) 0.3087(2) 0.0330(5) Uani 1 1 d . . . . .
H16 H 0.906124 0.070302 0.335074 0.040 Uiso 1 1 calc R U . . .
C17 C 0.83463(12) 0.20301(18) 0.37174(19) 0.0283(5) Uani 1 1 d . . . . .
H17 H 0.874058 0.219457 0.441873 0.034 Uiso 1 1 calc R U . . .
C18 C 0.75818(11) 0.26815(16) 0.33262(16) 0.0197(4) Uani 1 1 d . . . . .
H18 H 0.746333 0.330409 0.375214 0.024 Uiso 1 1 calc R U . . .
C19 C 0.83489(11) 0.50715(14) 0.23416(15) 0.0142(3) Uani 1 1 d . . . . .
C20 C 0.84430(12) 0.41480(15) 0.16818(16) 0.0177(4) Uani 1 1 d . . . . .
H20 H 0.796451 0.392462 0.107310 0.021 Uiso 1 1 calc R U . . .
C21 C 0.92360(12) 0.35470(16) 0.19079(17) 0.0223(4) Uani 1 1 d . . . . .
H21 H 0.929225 0.291153 0.145613 0.027 Uiso 1 1 calc R U . . .
C22 C 0.99380(12) 0.38673(17) 0.27809(17) 0.0240(4) Uani 1 1 d . . . . .
H22 H 1.047994 0.346305 0.292660 0.029 Uiso 1 1 calc R U . . .
C23 C 0.98468(12) 0.47856(17) 0.34456(18) 0.0253(4) Uani 1 1 d . . . . .
H23 H 1.032758 0.500611 0.405268 0.030 Uiso 1 1 calc R U . . .
C24 C 0.90586(12) 0.53845(16) 0.32305(17) 0.0214(4) Uani 1 1 d . . . . .
H24 H 0.900266 0.601121 0.369168 0.026 Uiso 1 1 calc R U . . .
O1W O 0.78069(9) 0.63025(12) 0.50536(13) 0.0213(3) Uani 1 1 d . . . . .
H2W H 0.7907(18) 0.658(2) 0.571(3) 0.052(9) Uiso 1 1 d . . . . .
H1W H 0.8054(18) 0.683(3) 0.473(2) 0.053(9) Uiso 1 1 d . . . . .
O1R O 0.84730(9) 0.81750(12) 0.41907(13) 0.0253(3) Uani 1 1 d . . . . .
H1O H 0.8558(19) 0.808(3) 0.350(3) 0.064(10) Uiso 1 1 d . . . . .
C1R C 0.92957(14) 0.8453(2) 0.49309(19) 0.0351(5) Uani 1 1 d . . . . .
H1RA H 0.956730 0.908289 0.462719 0.053 Uiso 1 1 calc R U . . .
H1RB H 0.967345 0.775948 0.505508 0.053 Uiso 1 1 calc R U . . .
H1RC H 0.921841 0.870907 0.562533 0.053 Uiso 1 1 calc R U . . .
 
loop_
 _atom_site_aniso_label
 _atom_site_aniso_U_11
 _atom_site_aniso_U_22
 _atom_site_aniso_U_33
 _atom_site_aniso_U_23
 _atom_site_aniso_U_13
 _atom_site_aniso_U_12
Cu1 0.00795(9) 0.00757(9) 0.01291(11) 0.00077(7) 0.00219(7) 0.00033(6)
O1 0.0143(5) 0.0110(5) 0.0137(6) -0.0004(4) 0.0040(5) -0.0023(4)
O2 0.0134(5) 0.0154(5) 0.0183(7) 0.0018(5) 0.0042(5) -0.0045(4)
O3 0.0137(6) 0.0140(5) 0.0170(7) -0.0016(5) 0.0040(5) 0.0000(5)
N1 0.0098(6) 0.0092(5) 0.0134(7) 0.0009(5) 0.0027(5) 0.0012(4)
N2 0.0102(6) 0.0112(6) 0.0095(7) -0.0004(5) 0.0024(5) -0.0003(5)
N3 0.0104(6) 0.0102(6) 0.0102(7) 0.0003(5) 0.0029(5) 0.0010(5)
N4 0.0087(6) 0.0106(6) 0.0133(7) 0.0002(5) 0.0024(5) 0.0001(5)
C1 0.0131(7) 0.0107(6) 0.0074(8) -0.0001(6) 0.0030(6) 0.0011(5)
C2 0.0117(7) 0.0121(7) 0.0069(8) -0.0012(6) 0.0026(6) -0.0005(5)
C3 0.0114(7) 0.0146(7) 0.0102(8) -0.0009(6) 0.0026(6) -0.0026(5)
C4 0.0093(7) 0.0193(8) 0.0139(9) -0.0010(6) 0.0031(6) -0.0011(6)
C5 0.0108(7) 0.0170(7) 0.0132(9) -0.0014(6) 0.0032(6) 0.0021(6)
C6 0.0125(7) 0.0113(7) 0.0080(8) -0.0001(6) 0.0029(6) 0.0016(5)
C7 0.0118(7) 0.0124(7) 0.0083(8) -0.0007(6) 0.0030(6) 0.0009(5)
C8 0.0132(7) 0.0151(7) 0.0101(8) 0.0012(6) 0.0034(6) 0.0044(6)
C9 0.0196(8) 0.0108(7) 0.0123(9) 0.0021(6) 0.0060(7) 0.0038(6)
C10 0.0165(8) 0.0101(7) 0.0142(9) 0.0005(6) 0.0061(7) -0.0009(5)
C11 0.0128(7) 0.0107(7) 0.0106(8) 0.0000(6) 0.0037(6) -0.0004(5)
C12 0.0115(7) 0.0134(7) 0.0100(8) 0.0000(6) 0.0030(6) -0.0003(5)
C13 0.0112(7) 0.0109(7) 0.0204(10) 0.0043(6) 0.0039(7) -0.0004(5)
C14 0.0156(8) 0.0139(8) 0.0351(12) -0.0059(7) 0.0042(8) -0.0010(6)
C15 0.0185(9) 0.0123(8) 0.0642(17) -0.0073(9) 0.0062(10) 0.0018(7)
C16 0.0148(9) 0.0201(9) 0.0568(16) 0.0103(9) -0.0004(10) 0.0039(7)
C17 0.0164(9) 0.0314(10) 0.0308(12) 0.0118(9) -0.0024(8) -0.0009(7)
C18 0.0163(8) 0.0221(8) 0.0192(10) 0.0047(7) 0.0031(7) -0.0024(6)
C19 0.0125(7) 0.0143(7) 0.0170(9) 0.0032(6) 0.0062(7) 0.0006(6)
C20 0.0183(8) 0.0185(8) 0.0157(10) 0.0014(7) 0.0041(7) 0.0026(6)
C21 0.0241(9) 0.0225(9) 0.0232(11) 0.0018(7) 0.0114(8) 0.0083(7)
C22 0.0158(8) 0.0296(10) 0.0283(12) 0.0073(8) 0.0089(8) 0.0084(7)
C23 0.0130(8) 0.0298(10) 0.0285(12) -0.0001(8) -0.0008(8) 0.0020(7)
C24 0.0175(8) 0.0216(8) 0.0229(11) -0.0032(7) 0.0026(8) 0.0019(7)
O1W 0.0197(6) 0.0258(7) 0.0179(8) -0.0053(6) 0.0048(6) -0.0045(5)
O1R 0.0215(7) 0.0293(7) 0.0244(8) -0.0018(6) 0.0060(6) -0.0022(5)
C1R 0.0273(11) 0.0463(13) 0.0293(13) -0.0004(10) 0.0046(10) -0.0098(9)
 
_geom_special_details
;
 All esds (except the esd in the dihedral angle between two l.s. planes)
 are estimated using the full covariance matrix.  The cell esds are taken
 into account individually in the estimation of esds in distances, angles
 and torsion angles; correlations between esds in cell parameters are only
 used when they are defined by crystal symmetry.  An approximate (isotropic)
 treatment of cell esds is used for estimating esds involving l.s. planes.
;
 
loop_
 _geom_bond_atom_site_label_1
 _geom_bond_atom_site_label_2
 _geom_bond_distance
 _geom_bond_site_symmetry_2
 _geom_bond_publ_flag
Cu1 N3 1.9498(13) . ?
Cu1 N2 1.9573(13) . ?
Cu1 N1 1.9833(13) . ?
Cu1 N4 2.0158(13) . ?
Cu1 O3 2.3831(14) . ?
O1 C1 1.2468(18) . ?
O2 C12 1.2590(18) . ?
N1 C1 1.3397(19) . ?
N1 C13 1.422(2) . ?
N2 C2 1.3278(19) . ?
N2 C6 1.3440(19) . ?
N3 C11 1.3282(19) . ?
N3 C7 1.339(2) . ?
N4 C12 1.3340(19) . ?
N4 C19 1.433(2) . ?
C1 C2 1.520(2) . ?
C2 C3 1.388(2) . ?
C3 C4 1.395(2) . ?
C4 C5 1.396(2) . ?
C5 C6 1.385(2) . ?
C6 C7 1.488(2) . ?
C7 C8 1.389(2) . ?
C8 C9 1.394(2) . ?
C9 C10 1.392(2) . ?
C10 C11 1.390(2) . ?
C11 C12 1.509(2) . ?
C13 C18 1.391(3) . ?
C13 C14 1.391(2) . ?
C14 C15 1.391(3) . ?
C15 C16 1.384(3) . ?
C16 C17 1.387(3) . ?
C17 C18 1.390(3) . ?
C19 C20 1.389(2) . ?
C19 C24 1.393(3) . ?
C20 C21 1.394(2) . ?
C21 C22 1.377(3) . ?
C22 C23 1.387(3) . ?
C23 C24 1.388(3) . ?
O1R C1R 1.409(2) . ?
 
loop_
 _geom_angle_atom_site_label_1
 _geom_angle_atom_site_label_2
 _geom_angle_atom_site_label_3
 _geom_angle
 _geom_angle_site_symmetry_1
 _geom_angle_site_symmetry_3
 _geom_angle_publ_flag
N3 Cu1 N2 78.02(5) . . ?
N3 Cu1 N1 157.46(6) . . ?
N2 Cu1 N1 80.34(5) . . ?
N3 Cu1 N4 80.94(5) . . ?
N2 Cu1 N4 156.79(6) . . ?
N1 Cu1 N4 118.99(5) . . ?
N3 Cu1 O3 89.27(5) . . ?
N2 Cu1 O3 92.99(5) . . ?
N1 Cu1 O3 98.09(5) . . ?
N4 Cu1 O3 96.46(5) . . ?
C1 N1 C13 120.28(13) . . ?
C1 N1 Cu1 116.86(10) . . ?
C13 N1 Cu1 122.75(10) . . ?
C2 N2 C6 123.06(14) . . ?
C2 N2 Cu1 117.73(11) . . ?
C6 N2 Cu1 119.16(11) . . ?
C11 N3 C7 123.13(13) . . ?
C11 N3 Cu1 117.04(10) . . ?
C7 N3 Cu1 119.79(10) . . ?
C12 N4 C19 117.65(13) . . ?
C12 N4 Cu1 114.52(10) . . ?
C19 N4 Cu1 127.82(10) . . ?
O1 C1 N1 128.62(14) . . ?
O1 C1 C2 119.27(14) . . ?
N1 C1 C2 112.09(13) . . ?
N2 C2 C3 120.17(14) . . ?
N2 C2 C1 112.93(13) . . ?
C3 C2 C1 126.89(14) . . ?
C2 C3 C4 118.09(14) . . ?
C3 C4 C5 120.67(14) . . ?
C6 C5 C4 118.06(15) . . ?
N2 C6 C5 119.93(14) . . ?
N2 C6 C7 111.35(13) . . ?
C5 C6 C7 128.70(14) . . ?
N3 C7 C8 119.87(14) . . ?
N3 C7 C6 111.11(13) . . ?
C8 C7 C6 129.00(14) . . ?
C7 C8 C9 118.02(15) . . ?
C10 C9 C8 120.77(14) . . ?
C11 C10 C9 118.04(15) . . ?
N3 C11 C10 120.13(14) . . ?
N3 C11 C12 113.47(13) . . ?
C10 C11 C12 126.37(14) . . ?
O2 C12 N4 128.43(15) . . ?
O2 C12 C11 117.82(14) . . ?
N4 C12 C11 113.71(13) . . ?
C18 C13 C14 119.46(16) . . ?
C18 C13 N1 117.82(15) . . ?
C14 C13 N1 122.55(16) . . ?
C13 C14 C15 120.11(19) . . ?
C16 C15 C14 120.3(2) . . ?
C15 C16 C17 119.70(17) . . ?
C16 C17 C18 120.2(2) . . ?
C17 C18 C13 120.17(19) . . ?
C20 C19 C24 118.90(16) . . ?
C20 C19 N4 118.81(15) . . ?
C24 C19 N4 122.24(15) . . ?
C19 C20 C21 120.35(17) . . ?
C22 C21 C20 120.52(18) . . ?
C21 C22 C23 119.39(17) . . ?
C22 C23 C24 120.50(18) . . ?
C23 C24 C19 120.33(18) . . ?
 
loop_
 _geom_torsion_atom_site_label_1
 _geom_torsion_atom_site_label_2
 _geom_torsion_atom_site_label_3
 _geom_torsion_atom_site_label_4
 _geom_torsion
 _geom_torsion_site_symmetry_1
 _geom_torsion_site_symmetry_2
 _geom_torsion_site_symmetry_3
 _geom_torsion_site_symmetry_4
 _geom_torsion_publ_flag
C13 N1 C1 O1 -1.8(3) . . . . ?
Cu1 N1 C1 O1 -178.12(14) . . . . ?
C13 N1 C1 C2 176.34(15) . . . . ?
Cu1 N1 C1 C2 0.04(18) . . . . ?
C6 N2 C2 C3 -1.2(2) . . . . ?
Cu1 N2 C2 C3 176.09(12) . . . . ?
C6 N2 C2 C1 179.99(15) . . . . ?
Cu1 N2 C2 C1 -2.67(18) . . . . ?
O1 C1 C2 N2 -179.98(15) . . . . ?
N1 C1 C2 N2 1.7(2) . . . . ?
O1 C1 C2 C3 1.3(3) . . . . ?
N1 C1 C2 C3 -177.00(16) . . . . ?
N2 C2 C3 C4 0.0(2) . . . . ?
C1 C2 C3 C4 178.60(16) . . . . ?
C2 C3 C4 C5 1.1(3) . . . . ?
C3 C4 C5 C6 -1.1(3) . . . . ?
C2 N2 C6 C5 1.3(3) . . . . ?
Cu1 N2 C6 C5 -176.02(12) . . . . ?
C2 N2 C6 C7 -177.12(15) . . . . ?
Cu1 N2 C6 C7 5.59(18) . . . . ?
C4 C5 C6 N2 -0.1(2) . . . . ?
C4 C5 C6 C7 177.99(16) . . . . ?
C11 N3 C7 C8 -1.8(3) . . . . ?
Cu1 N3 C7 C8 175.88(12) . . . . ?
C11 N3 C7 C6 176.69(15) . . . . ?
Cu1 N3 C7 C6 -5.66(18) . . . . ?
N2 C6 C7 N3 0.0(2) . . . . ?
C5 C6 C7 N3 -178.20(17) . . . . ?
N2 C6 C7 C8 178.29(17) . . . . ?
C5 C6 C7 C8 0.1(3) . . . . ?
N3 C7 C8 C9 0.6(2) . . . . ?
C6 C7 C8 C9 -177.53(16) . . . . ?
C7 C8 C9 C10 0.5(3) . . . . ?
C8 C9 C10 C11 -0.6(3) . . . . ?
C7 N3 C11 C10 1.7(3) . . . . ?
Cu1 N3 C11 C10 -176.02(13) . . . . ?
C7 N3 C11 C12 -176.72(15) . . . . ?
Cu1 N3 C11 C12 5.57(19) . . . . ?
C9 C10 C11 N3 -0.5(3) . . . . ?
C9 C10 C11 C12 177.73(16) . . . . ?
C19 N4 C12 O2 -0.9(3) . . . . ?
Cu1 N4 C12 O2 -179.78(15) . . . . ?
C19 N4 C12 C11 176.82(14) . . . . ?
Cu1 N4 C12 C11 -2.09(18) . . . . ?
N3 C11 C12 O2 175.82(15) . . . . ?
C10 C11 C12 O2 -2.5(3) . . . . ?
N3 C11 C12 N4 -2.1(2) . . . . ?
C10 C11 C12 N4 179.56(17) . . . . ?
C1 N1 C13 C18 -127.68(17) . . . . ?
Cu1 N1 C13 C18 48.4(2) . . . . ?
C1 N1 C13 C14 57.2(2) . . . . ?
Cu1 N1 C13 C14 -126.75(15) . . . . ?
C18 C13 C14 C15 -1.3(3) . . . . ?
N1 C13 C14 C15 173.80(17) . . . . ?
C13 C14 C15 C16 2.2(3) . . . . ?
C14 C15 C16 C17 -1.2(3) . . . . ?
C15 C16 C17 C18 -0.8(3) . . . . ?
C16 C17 C18 C13 1.8(3) . . . . ?
C14 C13 C18 C17 -0.7(3) . . . . ?
N1 C13 C18 C17 -176.03(16) . . . . ?
C12 N4 C19 C20 -126.02(17) . . . . ?
Cu1 N4 C19 C20 52.7(2) . . . . ?
C12 N4 C19 C24 56.5(2) . . . . ?
Cu1 N4 C19 C24 -124.78(16) . . . . ?
C24 C19 C20 C21 0.0(3) . . . . ?
N4 C19 C20 C21 -177.63(16) . . . . ?
C19 C20 C21 C22 -0.6(3) . . . . ?
C20 C21 C22 C23 0.9(3) . . . . ?
C21 C22 C23 C24 -0.5(3) . . . . ?
C22 C23 C24 C19 -0.1(3) . . . . ?
C20 C19 C24 C23 0.4(3) . . . . ?
N4 C19 C24 C23 177.91(17) . . . . ?
 
_refine_diff_density_max    0.503
_refine_diff_density_min   -0.365
_refine_diff_density_rms    0.076

_shelx_res_file
;
TITL mo_JO100_a.res in P2(1)/c
    mo_JO100.res
    created by SHELXL-2018/3 at 19:31:08 on 18-Sep-2019
REM Old TITL mo_JO100 in P2(1)/c
REM SHELXT solution in P2(1)/c: R1 0.076, Rweak 0.004, Alpha 0.022
REM <I/s>   0.397 for  221 systematic absences,  Orientation as input
REM Formula found by SHELXT:  C25 N5 O4 Cu
CELL  0.71073  15.9944  11.4267  12.8270   90.000  107.431   90.000
ZERR    4.000   0.0005   0.0003   0.0004    0.000    0.001    0.000
LATT  1
SYMM -X, 1/2+Y, 1/2-Z
SFAC C H N O CU
UNIT 100 96 16 20 4
ACTA
CONF
TEMP -173.170
SIZE 0.20 0.05 0.02
L.S. 15
BOND
OMIT 3 0 0
LIST 6
FMAP 2
PLAN 20
WGHT    0.039600    1.059000
FVAR       0.06933
CU1   5    0.633627    0.489611    0.192502    11.00000    0.00795    0.00757 =
         0.01291    0.00077    0.00219    0.00033
O1    4    0.521767    0.165767    0.153952    11.00000    0.01431    0.01098 =
         0.01373   -0.00036    0.00398   -0.00226
O2    4    0.812006    0.748699    0.203993    11.00000    0.01340    0.01538 =
         0.01827    0.00176    0.00416   -0.00446
H2    2    0.673638    0.549670    0.417596    11.00000    0.03665
O3    4    0.630098    0.523301    0.374479    11.00000    0.01365    0.01397 =
         0.01698   -0.00161    0.00402   -0.00001
H1    2    0.590630    0.564881    0.371373    11.00000    0.02782
N1    3    0.624730    0.316480    0.192144    11.00000    0.00977    0.00924 =
         0.01344    0.00088    0.00271    0.00125
N2    3    0.506246    0.472264    0.135921    11.00000    0.01016    0.01115 =
         0.00952   -0.00040    0.00243   -0.00026
N3    3    0.595753    0.650604    0.155813    11.00000    0.01041    0.01020 =
         0.01024    0.00027    0.00293    0.00099
N4    3    0.751470    0.563976    0.210951    11.00000    0.00867    0.01056 =
         0.01332    0.00020    0.00239    0.00014
C1    1    0.543944    0.270712    0.158790    11.00000    0.01312    0.01067 =
         0.00739   -0.00014    0.00305    0.00107
C2    1    0.473536    0.364648    0.127001    11.00000    0.01171    0.01213 =
         0.00689   -0.00124    0.00256   -0.00046
C3    1    0.383470    0.347564    0.093656    11.00000    0.01140    0.01459 =
         0.01020   -0.00086    0.00260   -0.00265
AFIX  43
H3    2    0.359274    0.271008    0.086981    11.00000   -1.20000
AFIX   0
C4    1    0.329519    0.446034    0.070234    11.00000    0.00926    0.01925 =
         0.01389   -0.00099    0.00311   -0.00109
AFIX  43
H4    2    0.267672    0.436665    0.048527    11.00000   -1.20000
AFIX   0
C5    1    0.365490    0.558239    0.078369    11.00000    0.01082    0.01700 =
         0.01317   -0.00140    0.00316    0.00210
AFIX  43
H5    2    0.329001    0.625488    0.061293    11.00000   -1.20000
AFIX   0
C6    1    0.455923    0.568629    0.112061    11.00000    0.01251    0.01132 =
         0.00799   -0.00006    0.00288    0.00161
C7    1    0.510156    0.676448    0.124140    11.00000    0.01181    0.01236 =
         0.00831   -0.00066    0.00295    0.00093
C8    1    0.483230    0.792124    0.104723    11.00000    0.01319    0.01511 =
         0.01007    0.00119    0.00335    0.00443
AFIX  43
H8    2    0.422804    0.812108    0.082897    11.00000   -1.20000
AFIX   0
C9    1    0.547532    0.878011    0.118224    11.00000    0.01961    0.01082 =
         0.01230    0.00210    0.00596    0.00375
AFIX  43
H9    2    0.530795    0.957812    0.106046    11.00000   -1.20000
AFIX   0
C10   1    0.635948    0.848202    0.149332    11.00000    0.01646    0.01011 =
         0.01418    0.00050    0.00607   -0.00094
AFIX  43
H10   2    0.679891    0.906433    0.157911    11.00000   -1.20000
AFIX   0
C11   1    0.658062    0.730712    0.167479    11.00000    0.01275    0.01072 =
         0.01057   -0.00005    0.00366   -0.00036
C12   1    0.749229    0.679846    0.197680    11.00000    0.01154    0.01336 =
         0.00998    0.00005    0.00299   -0.00031
C13   1    0.699020    0.242407    0.231301    11.00000    0.01122    0.01093 =
         0.02041    0.00432    0.00387   -0.00036
C14   1    0.717470    0.151941    0.169043    11.00000    0.01560    0.01385 =
         0.03507   -0.00593    0.00424   -0.00100
AFIX  43
H14   2    0.676830    0.132802    0.100412    11.00000   -1.20000
AFIX   0
C15   1    0.795330    0.089442    0.207107    11.00000    0.01849    0.01227 =
         0.06420   -0.00729    0.00623    0.00184
AFIX  43
H15   2    0.808641    0.029569    0.163194    11.00000   -1.20000
AFIX   0
C16   1    0.853508    0.114088    0.308676    11.00000    0.01484    0.02006 =
         0.05678    0.01030   -0.00042    0.00391
AFIX  43
H16   2    0.906124    0.070302    0.335074    11.00000   -1.20000
AFIX   0
C17   1    0.834629    0.203013    0.371735    11.00000    0.01641    0.03142 =
         0.03078    0.01183   -0.00240   -0.00093
AFIX  43
H17   2    0.874058    0.219457    0.441873    11.00000   -1.20000
AFIX   0
C18   1    0.758182    0.268154    0.332620    11.00000    0.01629    0.02213 =
         0.01920    0.00473    0.00313   -0.00242
AFIX  43
H18   2    0.746333    0.330409    0.375214    11.00000   -1.20000
AFIX   0
C19   1    0.834893    0.507147    0.234159    11.00000    0.01247    0.01433 =
         0.01699    0.00324    0.00623    0.00060
C20   1    0.844301    0.414801    0.168179    11.00000    0.01833    0.01847 =
         0.01567    0.00145    0.00406    0.00265
AFIX  43
H20   2    0.796451    0.392462    0.107310    11.00000   -1.20000
AFIX   0
C21   1    0.923597    0.354701    0.190794    11.00000    0.02409    0.02246 =
         0.02316    0.00176    0.01142    0.00827
AFIX  43
H21   2    0.929225    0.291153    0.145613    11.00000   -1.20000
AFIX   0
C22   1    0.993802    0.386727    0.278085    11.00000    0.01577    0.02957 =
         0.02826    0.00726    0.00894    0.00837
AFIX  43
H22   2    1.047994    0.346305    0.292660    11.00000   -1.20000
AFIX   0
C23   1    0.984680    0.478556    0.344557    11.00000    0.01304    0.02978 =
         0.02854   -0.00007   -0.00079    0.00201
AFIX  43
H23   2    1.032758    0.500611    0.405268    11.00000   -1.20000
AFIX   0
C24   1    0.905864    0.538452    0.323049    11.00000    0.01746    0.02163 =
         0.02285   -0.00323    0.00262    0.00194
AFIX  43
H24   2    0.900266    0.601121    0.369168    11.00000   -1.20000
AFIX   0
MOLE 2
O1W   4    0.780690    0.630252    0.505357    11.00000    0.01971    0.02583 =
         0.01787   -0.00531    0.00484   -0.00453
H2W   2    0.790740    0.658308    0.570679    11.00000    0.05176
H1W   2    0.805397    0.682517    0.473442    11.00000    0.05341
O1R   4    0.847305    0.817502    0.419068    11.00000    0.02152    0.02928 =
         0.02441   -0.00180    0.00603   -0.00221
H1O   2    0.855759    0.808371    0.350326    11.00000    0.06387
C1R   1    0.929565    0.845275    0.493090    11.00000    0.02725    0.04630 =
         0.02930   -0.00040    0.00463   -0.00983
AFIX 137
H1RA  2    0.956730    0.908289    0.462719    11.00000   -1.50000
H1RB  2    0.967345    0.775948    0.505508    11.00000   -1.50000
H1RC  2    0.921841    0.870907    0.562533    11.00000   -1.50000
REM #####
AFIX   0
HKLF 4


REM  mo_JO100_a.res in P2(1)/c
REM wR2 = 0.085348, GooF = S = 1.02748, Restrained GooF = 1.02748 for all data
REM R1 = 0.034524 for 5337 Fo > 4sig(Fo) and 0.049861 for all 6674 data
REM 337 parameters refined using 0 restraints

END

WGHT      0.0396      1.0591

REM Highest difference peak  0.503,  deepest hole -0.365,  1-sigma level  0.076
Q1    1   0.5085  0.3218  0.1463  11.00000  0.05    0.50
Q2    1   0.5911  0.8582  0.1421  11.00000  0.05    0.49
Q3    1   0.4316  0.3618  0.1171  11.00000  0.05    0.48
Q4    1   0.4084  0.5623  0.1030  11.00000  0.05    0.47
Q5    1   0.7550  0.6191  0.2093  11.00000  0.05    0.47
Q6    1   0.6994  0.7051  0.1667  11.00000  0.05    0.46
Q7    1   0.3596  0.4018  0.0784  11.00000  0.05    0.44
Q8    1   0.5557  0.6734  0.1226  11.00000  0.05    0.43
Q9    1   0.4797  0.5227  0.1369  11.00000  0.05    0.41
Q10   1   0.8330  0.1372  0.3480  11.00000  0.05    0.41
Q11   1   0.6414  0.7977  0.1702  11.00000  0.05    0.41
Q12   1   0.4879  0.4214  0.1246  11.00000  0.05    0.41
Q13   1   0.7897  0.5416  0.2192  11.00000  0.05    0.40
Q14   1   0.5657  0.4867  0.1661  11.00000  0.05    0.40
Q15   1   0.4806  0.6255  0.1142  11.00000  0.05    0.40
Q16   1   0.5116  0.8378  0.1047  11.00000  0.05    0.39
Q17   1   0.3558  0.4999  0.0735  11.00000  0.05    0.38
Q18   1   0.6246  0.6961  0.1525  11.00000  0.05    0.36
Q19   1   0.6521  0.2807  0.2010  11.00000  0.05    0.36
Q20   1   0.7143  0.5496  0.2087  11.00000  0.05    0.35
;
_shelx_res_checksum   18801

_shelx_hkl_file
;
   0   0   1   -0.45    0.01
   0   0   1   -0.47    0.01
   0   0  -1   -0.47    0.02
   0   0  -1   -0.46    0.01
   0   0   2  307.70    6.16
   0   0  -2  310.98    6.17
   0   0   2  310.15    6.29
   0   0  -2  307.38    6.29
   0   0   3   -0.15    0.06
   0   0   3   -0.11    0.04
   0   0  -3   -0.10    0.06
   0   0  -3   -0.14    0.04
   0   0  -4  130.52    2.69
   0   0  -4  132.26    2.64
   0   0   4  137.02    2.64
   0   0   4  131.32    2.70
   0   0  -5    0.29    0.08
   0   0  -6   85.52    1.77
   0   0   6   89.18    1.78
   0   0   6   87.28    1.86
   0   0  -8   16.62    0.51
   0   0  -8   16.62    0.41
   0   0   8   17.59    0.42
   0   0   8   16.56    0.52
   0   0  -9    0.15    0.10
   0   0  -9    0.15    0.06
   0   0 -10   24.16    0.71
   0   0 -11    0.33    0.12
   0   0  13    0.44    0.17
   0   0  14    0.08    0.15
   0   1   0    0.01    0.02
   0   1   0    0.00    0.02
   0   1   0    0.00    0.02
   0  -1   0    0.06    0.03
   0  -1   0    0.01    0.01
   0   1  -1   42.54    0.85
   0   1   1   40.94    0.84
   0   1  -1   41.77    0.84
   0   1  -1   42.58    0.84
   0   1   1   40.49    0.85
   0  -1   1   41.58    0.83
   0  -1   1   41.06    0.85
   0  -1  -1   39.55    0.84
   0  -1   1   41.87    0.84
   0   1  -2    2.97    0.13
   0   1   2    3.22    0.12
   0   1  -2    3.00    0.11
   0  -1  -2    2.99    0.12
   0  -1   2    3.06    0.12
   0  -1   2    3.07    0.11
   0  -1   2    3.10    0.10
   0   1  -3   52.59    1.06
   0   1   3   52.29    1.09
   0   1  -3   51.26    1.09
   0   1   3   50.97    1.05
   0  -1  -3   51.98    1.09
   0  -1   3   51.89    1.06
   0   1  -4    2.49    0.12
   0   1   4    2.57    0.10
   0   1  -4    2.72    0.16
   0  -1   4    2.55    0.12
   0  -1   4    2.30    0.15
   0  -1  -4    2.69    0.14
   0  -1  -4    2.30    0.15
   0   1   5   26.42    0.57
   0   1  -5   26.05    0.59
   0   1  -5   27.27    0.65
   0  -1   5   26.28    0.59
   0  -1  -5   26.88    0.64
   0  -1   5   25.98    0.65
   0   1   6    0.73    0.07
   0   1  -6    0.67    0.08
   0  -1   6    0.64    0.12
   0  -1  -6    0.86    0.13
   0  -1   6    0.71    0.08
   0   1   7   42.97    0.90
   0   1  -7   42.95    0.92
   0  -1  -7   42.14    1.00
   0  -1   7   41.83    1.01
   0  -1   7   42.91    0.92
   0   1  -8    0.21    0.07
   0   1   8    0.13    0.05
   0  -1   8    0.12    0.11
   0  -1  -8    0.27    0.11
   0   1   9    0.15    0.06
   0   1  -9    0.11    0.07
   0  -1   9    0.20    0.13
   0  -1  -9    0.23    0.11
   0   1 -10    3.20    0.16
   0  -1  10    2.79    0.25
   0  -1 -10    3.78    0.26
   0   1 -11    7.94    0.38
   0   1 -11    7.92    0.27
   0   1  11    8.06    0.37
   0  -1 -11    8.06    0.37
   0  -1  11    7.60    0.41
   0   1  12   -0.12    0.13
   0   1  13    7.38    0.40
   0   1  14    0.51    0.19
   0  -1  14    0.55    0.19
   0   1  15    5.14    0.37
   0   2   0    7.26    0.21
   0   2   0    7.18    0.21
   0   2   0    7.50    0.21
   0  -2   0    7.49    0.21
   0  -2   0    7.32    0.20
   0   2  -1   -0.08    0.06
   0   2   1    0.02    0.07
   0   2   1   -0.10    0.05
   0   2  -1   -0.10    0.05
   0   2  -1   -0.09    0.04
   0  -2   1   -0.09    0.05
   0  -2   1   -0.02    0.05
   0  -2   1   -0.04    0.05
   0  -2   1   -0.07    0.06
   0  -2  -1    0.03    0.06
   0  -2  -1   -0.08    0.05
   0   2  -2   12.40    0.29
   0   2   2   12.68    0.33
   0   2   2   12.44    0.32
   0   2  -2   12.25    0.32
   0   2  -2   12.47    0.31
   0  -2  -2   10.48    0.31
   0  -2   2   12.03    0.30
   0  -2   2   12.19    0.29
   0  -2  -2   13.16    0.32
   0  -2   2   12.26    0.32
   0   2   3   10.17    0.31
   0   2  -3   10.39    0.26
   0   2  -3   10.18    0.27
   0   2  -3    9.75    0.29
   0   2   3   10.37    0.29
   0  -2   3    9.88    0.26
   0  -2   3   10.27    0.27
   0  -2  -3   10.50    0.29
   0  -2   3   10.13    0.29
   0   2   4    0.90    0.10
   0   2  -4    1.14    0.12
   0   2   4    1.02    0.13
   0   2  -4    1.00    0.09
   0  -2   4    1.19    0.10
   0  -2   4    0.94    0.09
   0  -2  -4    0.90    0.11
   0  -2   4    0.95    0.11
   0   2  -5    3.09    0.15
   0   2   5    2.94    0.18
   0   2   5    3.01    0.12
   0   2   5    2.92    0.20
   0   2  -5    3.07    0.18
   0  -2   5    2.97    0.17
   0  -2   5    3.00    0.14
   0  -2   5    3.46    0.15
   0  -2  -5    3.25    0.18
   0   2   6    0.17    0.05
   0   2   6    0.22    0.11
   0   2  -6    0.15    0.07
   0  -2  -6    0.09    0.09
   0  -2   6    0.22    0.09
   0   2   7    0.75    0.08
   0   2  -7    0.62    0.09
   0   2   7    0.61    0.13
   0  -2   7    0.78    0.13
   0  -2  -7    0.59    0.12
   0   2   8    9.13    0.26
   0   2  -8    9.55    0.29
   0   2   8    9.08    0.37
   0  -2  -8    9.02    0.35
   0  -2   8    9.01    0.36
   0   2   9    0.86    0.16
   0   2   9    0.69    0.11
   0   2  -9    0.88    0.11
   0  -2   9    0.92    0.17
   0  -2  -9    0.58    0.14
   0   2 -10    7.17    0.26
   0   2  10    7.54    0.36
   0  -2 -10    6.75    0.34
   0  -2  10    7.02    0.37
   0   2  11    0.60    0.17
   0   2 -11    0.36    0.09
   0  -2 -11    0.38    0.14
   0  -2  11    0.49    0.16
   0   2  12    4.55    0.34
   0  -2  12    4.04    0.34
   0   2  13    0.44    0.19
   0   2  14   -0.03    0.16
   0   2  15   -0.28    0.15
   0   3   0   -0.10    0.07
   0   3   0   -0.11    0.06
   0   3   0   -0.10    0.06
   0   3   0   -0.15    0.06
   0  -3   0   -0.06    0.06
   0  -3   0   -0.08    0.07
   0   3  -1    0.61    0.08
   0   3   1    0.55    0.08
   0   3  -1    0.74    0.08
   0   3  -1    0.38    0.08
   0   3   1    0.59    0.09
   0   3  -1    0.63    0.08
   0   3   1    0.78    0.11
   0  -3   1    0.77    0.09
   0  -3   1    0.55    0.08
   0  -3   1    0.78    0.09
   0  -3  -1    0.60    0.09
   0  -3   1    0.72    0.08
   0  -3  -1    0.59    0.09
   0   3   2   17.43    0.44
   0   3   2   16.98    0.45
   0   3  -2   17.17    0.43
   0   3  -2   16.80    0.43
   0   3  -2   18.00    0.42
   0  -3  -2   17.26    0.43
   0  -3   2   17.20    0.43
   0  -3   2   17.17    0.43
   0  -3   2   17.84    0.42
   0   3  -3    3.58    0.18
   0   3  -3    3.71    0.15
   0   3  -3    3.50    0.16
   0   3   3    3.85    0.20
   0   3   3    3.45    0.17
   0  -3   3    3.68    0.14
   0  -3   3    3.32    0.17
   0  -3  -3    3.21    0.17
   0   3   4    8.09    0.30
   0   3  -4    8.20    0.26
   0   3   4    8.48    0.28
   0   3  -4    8.19    0.24
   0  -3   4    8.66    0.25
   0  -3  -4    8.48    0.28
   0  -3   4    8.75    0.29
   0   3   5   34.29    0.81
   0   3   5   34.77    0.84
   0   3  -5   33.71    0.78
   0  -3   5   35.00    0.82
   0  -3  -5   34.34    0.82
   0  -3   5   34.48    0.77
   0   3   6    0.01    0.05
   0   3  -6    0.03    0.07
   0   3   6    0.01    0.10
   0   3   6    0.11    0.07
   0  -3   6    0.07    0.09
   0  -3  -6   -0.02    0.08
   0   3  -7    6.48    0.24
   0   3   7    6.30    0.29
   0   3   7    6.23    0.22
   0  -3  -7    6.22    0.28
   0  -3   7    6.46    0.29
   0   3  -8    1.47    0.13
   0   3   8    1.25    0.17
   0  -3  -8    1.63    0.18
   0  -3   8    1.46    0.18
   0   3   9    0.22    0.14
   0   3  -9    0.29    0.09
   0  -3  -9    0.25    0.11
   0  -3   9    0.25    0.12
   0   3 -10    2.19    0.17
   0   3  10    2.23    0.25
   0  -3 -10    1.85    0.22
   0  -3  10    2.17    0.23
   0   3 -11    0.97    0.13
   0   3  11    0.94    0.20
   0  -3  11    0.79    0.17
   0  -3 -11    0.78    0.16
   0   3  12    2.66    0.28
   0   3 -12    2.34    0.19
   0  -3  12    2.10    0.25
   0   3  13    0.40    0.19
   0  -3  13    0.93    0.22
   0   3  14    2.00    0.29
   0   3  15    0.51    0.22
   0   3  16    0.22    0.27
   0   4   0   14.11    0.38
   0   4   0   13.65    0.38
   0   4   0   13.76    0.36
   0   4   0   14.06    0.39
   0  -4   0   13.59    0.38
   0   4  -1    1.41    0.13
   0   4  -1    1.21    0.11
   0   4  -1    1.61    0.13
   0   4  -1    1.54    0.13
   0   4   1    1.18    0.12
   0   4   1    1.62    0.13
   0   4   1    1.27    0.13
   0  -4   1    1.46    0.12
   0  -4  -1    1.58    0.13
   0  -4   1    1.39    0.11
   0  -4   1    1.16    0.11
   0   4  -2   59.29    1.25
   0   4  -2   59.68    1.27
   0   4   2   58.18    1.26
   0   4   2   58.71    1.29
   0   4   2   57.54    1.26
   0   4  -2   56.02    1.27
   0  -4   2   56.93    1.27
   0  -4   2   60.36    1.25
   0  -4  -2   60.50    1.27
   0  -4   2   60.54    1.25
   0   4  -3    2.63    0.17
   0   4   3    2.41    0.16
   0   4  -3    2.62    0.16
   0   4   3    2.62    0.20
   0   4  -3    2.58    0.14
   0  -4   3    2.67    0.14
   0  -4   3    2.55    0.16
   0  -4  -3    2.36    0.15
   0   4   4    0.24    0.11
   0   4  -4    0.21    0.08
   0   4   4    0.20    0.09
   0   4  -4    0.20    0.09
   0   4  -4    0.25    0.07
   0  -4   4    0.23    0.09
   0  -4   4    0.21    0.07
   0  -4  -4    0.17    0.09
   0   4  -5    7.95    0.29
   0   4  -5    8.54    0.26
   0   4   5    8.29    0.30
   0   4   5    8.05    0.33
   0  -4   5    8.33    0.31
   0  -4  -5    8.04    0.30
   0   4   6    1.04    0.13
   0   4   6    0.99    0.16
   0   4  -6    1.17    0.13
   0  -4  -6    1.34    0.15
   0  -4   6    0.82    0.13
   0   4  -7    7.74    0.28
   0   4   7    7.37    0.34
   0  -4  -7    7.66    0.32
   0  -4   7    6.94    0.32
   0   4   8   21.42    0.65
   0   4  -8   20.69    0.56
   0  -4   8   21.14    0.63
   0  -4  -8   19.71    0.60
   0   4  -9    3.40    0.21
   0   4   9    3.50    0.30
   0  -4  -9    3.03    0.24
   0  -4   9    2.77    0.25
   0   4  10    3.16    0.30
   0   4 -10    2.91    0.20
   0  -4 -10    2.38    0.25
   0  -4  10    2.68    0.26
   0   4 -11    1.34    0.16
   0   4  11    1.27    0.22
   0  -4  11    1.07    0.20
   0   4 -12    1.12    0.16
   0   4  12    1.06    0.23
   0  -4  12    1.11    0.22
   0   4  13    0.64    0.22
   0  -4  13    0.72    0.34
   0   4  14    1.21    0.26
   0   4  15    0.19    0.21
   0   4  16    1.19    0.28
   0   5   0   -0.10    0.08
   0   5   0    0.08    0.07
   0   5   0   -0.06    0.07
   0   5   0    0.05    0.08
   0  -5   0    0.09    0.08
   0   5  -1    8.44    0.28
   0   5   1    8.24    0.31
   0   5   1    8.12    0.28
   0   5   1    8.76    0.30
   0   5  -1    8.44    0.29
   0   5  -1    8.64    0.29
   0   5  -1    8.53    0.29
   0  -5   1    7.84    0.28
   0  -5  -1    8.34    0.29
   0   5  -2    0.02    0.08
   0   5   2   -0.04    0.07
   0   5   2    0.03    0.09
   0   5  -2   -0.02    0.07
   0   5  -2    0.02    0.07
   0   5   2    0.00    0.08
   0  -5  -2    0.06    0.08
   0  -5   2    0.04    0.08
   0   5  -3   21.72    0.56
   0   5   3   21.32    0.56
   0   5   3   21.48    0.60
   0   5  -3   21.28    0.54
   0   5  -3   21.13    0.56
   0   5   3   21.63    0.55
   0  -5  -3   20.98    0.56
   0  -5   3   21.11    0.57
   0   5   4    1.02    0.14
   0   5  -4    1.19    0.12
   0   5  -4    1.02    0.13
   0   5   4    1.08    0.16
   0  -5  -4    1.04    0.13
   0  -5   4    0.85    0.13
   0   5   5   41.18    1.03
   0   5  -5   42.31    0.94
   0   5   5   41.35    0.99
   0   5  -5   42.39    0.98
   0  -5  -5   40.73    0.99
   0  -5   5   42.07    1.00
   0   5   6    0.26    0.09
   0   5  -6    0.16    0.08
   0   5   6    0.24    0.12
   0   5  -6    0.28    0.10
   0  -5   6    0.28    0.10
   0  -5  -6    0.31    0.10
   0   5   7   10.26    0.42
   0   5  -7   10.43    0.36
   0  -5   7   10.42    0.40
   0  -5  -7   10.27    0.40
   0   5   8    2.29    0.24
   0   5  -8    2.37    0.20
   0  -5   8    1.99    0.21
   0  -5  -8    2.34    0.21
   0   5  -9    0.72    0.14
   0   5   9    0.46    0.18
   0  -5   9    0.62    0.16
   0  -5  -9    0.79    0.16
   0   5  10    0.61    0.18
   0   5 -10    0.49    0.13
   0  -5  10    0.62    0.17
   0  -5 -10    0.53    0.17
   0   5  11    2.97    0.31
   0   5 -11    3.40    0.24
   0  -5  11    3.37    0.30
   0   5  12    0.93    0.23
   0   5 -12    0.38    0.13
   0  -5  12    0.81    0.20
   0   5  13    4.83    0.41
   0   5  14    1.02    0.26
   0   5  15    6.08    0.47
   0   5  16    0.19    0.22
   0   6   0   75.95    1.65
   0   6   0   75.88    1.61
   0   6   0   74.82    1.65
   0   6   0   75.47    1.64
   0  -6   0   74.87    1.64
   0   6   1   -0.01    0.10
   0   6  -1    0.01    0.07
   0   6   1    0.11    0.11
   0   6   1    0.03    0.08
   0   6  -1   -0.07    0.08
   0   6  -1    0.05    0.08
   0   6  -1    0.04    0.09
   0  -6   1    0.00    0.09
   0  -6  -1    0.06    0.09
   0   6  -2    4.65    0.22
   0   6  -2    5.03    0.24
   0   6   2    5.27    0.23
   0   6   2    4.79    0.25
   0   6   2    5.13    0.24
   0  -6   2    4.77    0.24
   0  -6  -2    4.73    0.24
   0   6  -3    0.44    0.10
   0   6   3    0.38    0.10
   0   6   3    0.46    0.11
   0   6   3    0.24    0.12
   0   6  -3    0.50    0.11
   0  -6  -3    0.38    0.10
   0  -6   3    0.33    0.10
   0   6  -4    8.92    0.30
   0   6  -4    8.42    0.33
   0   6   4    9.22    0.32
   0   6   4    8.46    0.36
   0   6   4    8.69    0.33
   0  -6   4    8.83    0.34
   0  -6  -4    8.44    0.33
   0   6  -5    0.43    0.12
   0   6  -5    0.49    0.10
   0   6   5    0.45    0.11
   0   6   5    0.29    0.13
   0   6   5    0.43    0.11
   0  -6  -5    0.40    0.11
   0  -6   5    0.54    0.13
   0   6   6   17.00    0.57
   0   6  -6   15.70    0.45
   0   6  -6   16.35    0.50
   0  -6  -6   16.30    0.52
   0  -6   6   15.54    0.52
   0   6   7    8.22    0.41
   0   6  -7    8.94    0.32
   0   6  -7    9.26    0.36
   0  -6  -7    8.41    0.37
   0  -6   7    9.12    0.39
   0   6  -8    2.61    0.22
   0   6   8    2.65    0.27
   0  -6   8    3.09    0.27
   0  -6  -8    2.25    0.22
   0   6  -9    3.92    0.26
   0   6   9    3.94    0.32
   0  -6   9    4.35    0.30
   0  -6  -9    4.19    0.28
   0   6 -10    3.78    0.27
   0   6  10    4.05    0.36
   0  -6  10    3.62    0.31
   0   6  11    2.23    0.28
   0   6 -11    2.00    0.21
   0  -6  11    1.82    0.24
   0   6  12    0.45    0.21
   0   6 -12    0.58    0.15
   0   6  13   -0.04    0.19
   0   6  14   -0.18    0.19
   0   6  15    0.08    0.22
   0   6  16    3.59    0.42
   0   7   0    0.07    0.11
   0   7   0   -0.03    0.10
   0   7   0    0.13    0.09
   0   7   0    0.01    0.09
   0  -7   0    0.16    0.09
   0   7  -1    1.21    0.15
   0   7   1    0.80    0.12
   0   7   1    0.93    0.15
   0   7   1    1.07    0.14
   0   7   1    0.72    0.13
   0   7  -1    0.89    0.13
   0   7  -1    0.97    0.15
   0  -7   1    0.80    0.12
   0  -7  -1    0.80    0.14
   0   7  -2   20.39    0.57
   0   7   2   19.92    0.60
   0   7   2   19.36    0.57
   0   7  -2   20.28    0.59
   0   7   2   19.92    0.57
   0  -7   2   20.15    0.58
   0  -7  -2   20.81    0.58
   0   7  -3    6.42    0.27
   0   7   3    5.42    0.27
   0   7   3    6.22    0.31
   0   7  -3    5.88    0.28
   0   7   3    5.57    0.30
   0  -7  -3    6.32    0.29
   0  -7   3    5.56    0.28
   0   7   4    9.57    0.40
   0   7   4   10.11    0.36
   0   7  -4    9.69    0.34
   0   7  -4    9.47    0.37
   0  -7  -4    8.57    0.36
   0  -7   4    9.00    0.37
   0   7  -5   14.44    0.44
   0   7  -5   15.24    0.49
   0   7   5   14.25    0.52
   0   7   5   14.14    0.46
   0  -7   5   14.11    0.49
   0  -7  -5   14.70    0.49
   0   7  -6    4.66    0.23
   0   7   6    4.94    0.26
   0   7  -6    4.70    0.28
   0   7   6    4.42    0.32
   0  -7  -6    4.95    0.29
   0  -7   6    4.66    0.27
   0   7  -7    9.10    0.38
   0   7   7    9.54    0.44
   0   7   7    8.91    0.35
   0   7  -7    9.46    0.34
   0  -7  -7    9.33    0.39
   0  -7   7    9.58    0.41
   0   7   8   -0.02    0.10
   0   7  -8    0.15    0.13
   0   7   8   -0.09    0.14
   0  -7  -8    0.07    0.12
   0  -7   8    0.03    0.12
   0   7  -9    0.40    0.15
   0   7   9    0.58    0.13
   0   7   9    0.46    0.20
   0  -7   9    0.70    0.17
   0   7  10    2.08    0.28
   0   7 -10    2.31    0.24
   0   7  10    2.36    0.20
   0  -7  10    2.09    0.25
   0   7  11    2.93    0.34
   0   7 -11    3.29    0.27
   0   7  12    2.64    0.34
   0   7 -12    2.89    0.26
   0   7  13    7.52    0.51
   0   7  14    0.86    0.27
   0   7  15    0.78    0.29
   0   8   0   22.20    0.65
   0   8   0   22.82    0.66
   0   8   0   23.21    0.62
   0  -8   0   21.14    0.63
   0   8   1    2.55    0.20
   0   8   1    2.21    0.22
   0   8  -1    1.74    0.19
   0   8  -1    2.34    0.21
   0   8  -1    2.29    0.19
   0   8   1    2.14    0.20
   0  -8  -1    2.03    0.20
   0  -8   1    2.05    0.19
   0   8   2   19.64    0.62
   0   8  -2   20.08    0.58
   0   8  -2   19.80    0.60
   0   8   2   19.96    0.60
   0  -8  -2   19.70    0.59
   0  -8   2   19.31    0.59
   0   8   3    1.34    0.20
   0   8   3    0.94    0.17
   0   8  -3    1.24    0.17
   0   8  -3    1.11    0.16
   0  -8   3    1.24    0.17
   0  -8  -3    1.29    0.16
   0   8   4    4.69    0.27
   0   8  -4    4.81    0.29
   0   8  -4    4.84    0.25
   0   8   4    4.47    0.30
   0  -8   4    3.84    0.27
   0  -8  -4    4.25    0.26
   0   8   5    1.07    0.19
   0   8  -5    1.23    0.17
   0   8   5    1.09    0.17
   0   8  -5    1.36    0.16
   0  -8   5    1.40    0.19
   0  -8  -5    1.11    0.16
   0   8   6   13.58    0.55
   0   8  -6   12.48    0.47
   0   8   6   13.04    0.46
   0   8  -6   12.57    0.43
   0  -8   6   13.57    0.50
   0  -8  -6   12.90    0.49
   0   8   7    0.57    0.19
   0   8   7    0.56    0.14
   0   8  -7    0.61    0.15
   0   8  -7    0.45    0.12
   0  -8   7    0.42    0.16
   0  -8  -7    0.50    0.15
   0   8  -8    1.23    0.20
   0   8  -8    1.10    0.15
   0   8   8    0.85    0.21
   0   8   8    0.83    0.15
   0  -8   8    1.31    0.21
   0   8  -9    4.96    0.32
   0   8   9    5.49    0.39
   0   8   9    4.99    0.28
   0  -8   9    5.11    0.36
   0   8 -10    2.01    0.24
   0   8  10    2.52    0.34
   0   8  10    1.75    0.19
   0   8  11    3.73    0.40
   0   8 -11    3.69    0.31
   0   8  12   -0.01    0.21
   0   8 -12    0.12    0.16
   0   8  13    0.80    0.28
   0   8  14    0.51    0.26
   0   8  15    0.02    0.24
   0   9   0    0.11    0.13
   0   9   0    0.10    0.12
   0   9   0    0.06    0.10
   0  -9   0   -0.03    0.09
   0   9   1    0.69    0.14
   0   9  -1    0.42    0.14
   0   9   1    0.88    0.18
   0   9  -1    1.01    0.17
   0   9   1    0.80    0.17
   0   9  -1    0.77    0.14
   0  -9   1    0.79    0.16
   0  -9  -1    0.56    0.14
   0   9   2    7.84    0.34
   0   9  -2    8.09    0.36
   0   9  -2    7.59    0.36
   0   9   2    7.31    0.38
   0   9   2    7.86    0.37
   0  -9  -2    7.69    0.35
   0  -9   2    7.05    0.34
   0   9   3   11.43    0.48
   0   9  -3   12.19    0.44
   0   9  -3   11.94    0.46
   0   9   3   11.73    0.45
   0  -9  -3   11.24    0.45
   0  -9   3   11.83    0.46
   0   9   4    1.18    0.19
   0   9  -4    1.38    0.18
   0   9   4    1.80    0.24
   0   9  -4    1.88    0.23
   0  -9   4    1.62    0.21
   0  -9  -4    1.50    0.20
   0   9  -5   15.79    0.56
   0   9   5   17.11    0.62
   0   9  -5   16.02    0.52
   0   9   5   15.89    0.55
   0  -9  -5   16.16    0.57
   0  -9   5   16.66    0.57
   0   9  -6    0.23    0.12
   0   9   6    0.52    0.15
   0   9   6    0.19    0.16
   0   9  -6    0.23    0.16
   0  -9   6    0.31    0.14
   0   9   7    0.16    0.18
   0   9  -7   -0.14    0.10
   0   9  -7    0.14    0.15
   0   9   7    0.26    0.14
   0  -9   7    0.11    0.14
   0   9   8    1.43    0.28
   0   9   8    1.94    0.21
   0   9  -8    1.69    0.24
   0   9  -8    1.75    0.19
   0   9  -9    6.82    0.38
   0   9   9    5.40    0.45
   0   9   9    5.80    0.32
   0   9 -10    1.17    0.22
   0   9  10    0.54    0.25
   0   9 -11    0.66    0.20
   0   9  11    0.68    0.27
   0   9  12    2.50    0.36
   0   9 -12    2.45    0.29
   0   9  13    0.63    0.26
   0   9  14    4.09    0.47
   0  10   0    0.01    0.12
   0  10   0    0.02    0.13
   0  10   0    0.16    0.14
   0 -10   0   -0.01    0.10
   0  10   1   15.12    0.55
   0  10  -1   14.31    0.55
   0  10   1   14.91    0.51
   0  10   1   13.95    0.55
   0  10  -1   14.21    0.53
   0 -10  -1   14.58    0.53
   0 -10   1   14.70    0.53
   0  10   2    4.03    0.28
   0  10   2    4.85    0.33
   0  10  -2    4.80    0.30
   0  10  -2    4.07    0.32
   0  10   2    3.86    0.29
   0 -10  -2    4.24    0.29
   0 -10   2    4.45    0.30
   0  10   3   -0.14    0.12
   0  10   3    0.14    0.17
   0  10  -3    0.02    0.13
   0  10  -3    0.11    0.12
   0 -10  -3    0.01    0.10
   0 -10   3    0.06    0.11
   0  10  -4    1.46    0.23
   0  10   4    1.27    0.24
   0  10   4    1.57    0.22
   0  10  -4    1.25    0.19
   0 -10   4    1.44    0.21
   0  10  -5    3.92    0.27
   0  10   5    5.01    0.36
   0  10   5    3.88    0.30
   0  10  -5    4.32    0.31
   0 -10   5    3.49    0.30
   0  10   6    0.08    0.14
   0  10  -6    0.04    0.12
   0  10   6   -0.17    0.17
   0  10  -6    0.03    0.16
   0  10  -7    0.73    0.20
   0  10   7    0.52    0.20
   0  10   7    0.81    0.18
   0  10  -7    0.71    0.15
   0  10  -8    3.01    0.28
   0  10  -8    2.55    0.29
   0  10   8    2.99    0.34
   0  10   8    2.90    0.27
   0  10   9    0.42    0.23
   0  10   9    0.00    0.14
   0  10  -9    0.05    0.15
   0  10  10    5.12    0.47
   0  10 -10    4.83    0.36
   0  10  11    3.10    0.40
   0  10 -11    2.61    0.31
   0  10  12    3.37    0.42
   0  10 -12    2.99    0.33
   0  10  13    1.15    0.31
   0  11   0    0.16    0.14
   0  11   0    0.01    0.16
   0  11   0    0.07    0.13
   0  11   1    1.28    0.22
   0  11   1    0.63    0.20
   0  11  -1    1.31    0.20
   0  11  -1    1.33    0.23
   0  11   1    1.53    0.20
   0  11   2    2.63    0.25
   0  11   2    2.46    0.29
   0  11  -2    2.56    0.28
   0  11  -2    2.61    0.26
   0  11   2    2.73    0.29
   0  11   3    4.90    0.32
   0  11  -3    4.99    0.33
   0  11   3    5.08    0.34
   0  11  -3    4.98    0.34
   0  11   3    4.98    0.39
   0  11  -4    6.00    0.35
   0  11   4    5.71    0.42
   0  11   4    6.24    0.36
   0  11  -4    6.45    0.41
   0  11  -5    9.95    0.44
   0  11   5    9.84    0.52
   0  11  -5    9.62    0.49
   0  11   5   10.41    0.47
   0  11   6    1.29    0.22
   0  11  -6    1.54    0.26
   0  11  -6    1.39    0.21
   0  11   6    1.66    0.29
   0  11   7    1.61    0.27
   0  11  -7    2.12    0.22
   0  11   7    1.80    0.24
   0  11  -7    2.11    0.28
   0  11   8   -0.11    0.13
   0  11   8   -0.22    0.17
   0  11  -8   -0.41    0.15
   0  11  -9    0.27    0.19
   0  11   9    0.33    0.25
   0  11   9    0.89    0.19
   0  11  10    0.62    0.27
   0  11 -10    0.10    0.19
   0  11 -11    3.12    0.35
   0  11  11    3.32    0.43
   0  11  12    0.82    0.32
   0  11 -12    1.47    0.28
   0  12   0   11.00    0.52
   0  12   0   10.45    0.45
   0  12   0    9.96    0.50
   0  12  -1    5.87    0.39
   0  12  -1    5.26    0.37
   0  12   1    5.25    0.37
   0  12   1    5.42    0.37
   0  12   1    6.46    0.37
   0  12  -2   12.16    0.53
   0  12   2   12.14    0.55
   0  12   2   11.42    0.49
   0  12   2   10.81    0.54
   0  12  -2   12.57    0.56
   0  12   3    1.31    0.23
   0  12  -3    1.67    0.25
   0  12   3    1.46    0.23
   0  12   3    1.10    0.23
   0  12  -3    1.43    0.22
   0  12   4    0.67    0.19
   0  12  -4    1.08    0.20
   0  12   4    0.79    0.22
   0  12   4    0.94    0.21
   0  12  -4    0.70    0.21
   0  12   5    0.00    0.17
   0  12  -5   -0.04    0.13
   0  12  -5    0.15    0.17
   0  12   5   -0.01    0.17
   0  12  -6    2.31    0.26
   0  12  -6    2.97    0.34
   0  12   6    2.40    0.29
   0  12   6    2.92    0.37
   0  12  -7    2.72    0.33
   0  12   7    2.83    0.30
   0  12   7    2.59    0.35
   0  12  -8    5.14    0.41
   0  12   8    6.07    0.39
   0  12   8    5.16    0.47
   0  12   9    4.35    0.40
   0  12   9    4.66    0.48
   0  12  -9    5.42    0.43
   0  12  10    1.14    0.32
   0  12 -10    1.22    0.27
   0  12 -11    0.57    0.24
   0  12  11    0.50    0.26
   0  13   0    0.00    0.17
   0  13   0   -0.05    0.19
   0  13  -1    1.91    0.29
   0  13   1    1.72    0.29
   0  13   1    1.07    0.21
   0  13   1    1.41    0.27
   0  13  -1    1.44    0.26
   0  13   2    7.40    0.46
   0  13  -2    6.56    0.46
   0  13  -2    6.81    0.42
   0  13   2    7.77    0.40
   0  13   2    7.23    0.48
   0  13   3    2.46    0.29
   0  13   3    2.12    0.32
   0  13  -3    2.12    0.30
   0  13   3    2.69    0.32
   0  13  -3    3.00    0.31
   0  13  -4    3.72    0.38
   0  13   4    3.41    0.34
   0  13   4    4.24    0.42
   0  13  -4    3.42    0.32
   0  13   4    3.30    0.33
   0  13  -5    1.96    0.31
   0  13   5    2.27    0.30
   0  13   5    2.10    0.34
   0  13  -5    1.85    0.25
   0  13   5    1.69    0.27
   0  13   6    0.47    0.26
   0  13  -6    0.43    0.24
   0  13   6    0.79    0.23
   0  13   7    0.27    0.25
   0  13  -7    0.42    0.20
   0  13   7    0.22    0.21
   0  13   8    0.42    0.27
   0  13   8    0.27    0.20
   0  13  -8    0.12    0.21
   0  13  -9    0.17    0.21
   0  13   9    0.23    0.24
   0  13  10    0.34    0.25
   0  13 -10    0.31    0.23
   0  14   0    2.18    0.31
   0  14   0    2.63    0.35
   0  14   1    1.61    0.30
   0  14  -1    1.70    0.31
   0  14  -1    1.17    0.25
   0  14   1    1.86    0.30
   0  14  -2    0.10    0.20
   0  14  -2    0.05    0.17
   0  14   2    0.28    0.21
   0  14   2    0.14    0.21
   0  14   3    0.82    0.26
   0  14  -3    0.84    0.22
   0  14  -3    0.91    0.25
   0  14   3    0.27    0.23
   0  14  -4    0.03    0.19
   0  14  -4    0.11    0.16
   0  14   4    0.03    0.20
   0  14   4    0.23    0.22
   0  14   4   -0.19    0.17
   0  14   5    0.41    0.21
   0  14   5    0.39    0.21
   0  14   5    0.63    0.27
   0  14  -5    0.31    0.25
   0  14   6    0.65    0.24
   0  14   6    0.58    0.25
   0  14  -6    0.14    0.23
   0  14   6    0.52    0.24
   0  14   7    3.84    0.40
   0  14   7    4.26    0.48
   0  14   7    4.47    0.41
   0  14  -7    3.85    0.41
   0  14   8    0.49    0.29
   0  14   8    0.35    0.22
   0  14  -8    0.40    0.24
   0  14  -9    4.05    0.42
   0  15   0    0.04    0.20
   0  15   0    0.08    0.23
   0  15  -1    0.55    0.26
   0  15  -1    0.53    0.23
   0  15   1    0.87    0.27
   0  15   1    0.53    0.24
   0  15  -2    4.71    0.42
   0  15  -2    5.96    0.51
   0  15   2    3.78    0.41
   0  15   2    4.11    0.43
   0  15  -3    3.61    0.37
   0  15   3    3.47    0.38
   0  15  -3    3.72    0.40
   0  15   3    3.73    0.41
   0  15  -4    5.23    0.46
   0  15   4    6.44    0.55
   0  15   4    6.43    0.48
   0  15   5    1.40    0.28
   0  15   5    1.24    0.32
   0  15  -5    1.35    0.33
   0  15   6    2.44    0.39
   0  15  -6    2.85    0.37
   0  15   6    2.61    0.35
   0  15  -7    1.87    0.33
   0  16   0    2.00    0.35
   0  16   0    1.46    0.30
   0  16  -1    4.34    0.42
   0  16  -1    4.72    0.46
   0  16   1    4.46    0.46
   0  16   1    4.38    0.45
   0  16  -2    1.27    0.32
   0  16  -2    1.00    0.26
   0  16   2    0.70    0.29
   0  16   2    0.41    0.23
   0  16   3    0.62    0.26
   0  16  -3    0.87    0.34
   0  16   3    0.43    0.26
  -1   0  15   -0.32    0.15
   1   0 -12    0.41    0.16
   1   0 -11   -0.16    0.11
   1   0 -10    0.53    0.09
   1   0 -10    0.40    0.12
   1   0  -9    0.00    0.10
   1   0  -9   -0.06    0.06
   1   0  -8    0.18    0.10
   1   0  -8    0.14    0.07
  -1   0   7   -0.01    0.06
   1   0  -7    0.07    0.06
   1   0  -6  118.95    2.46
   1   0  -6  132.67    2.74
  -1   0   6  120.84    2.46
  -1   0   6  116.66    2.53
   1   0  -5   -0.06    0.07
  -1   0   5   -0.02    0.05
   1   0  -5   -0.08    0.05
  -1   0   5   -0.02    0.07
  -1   0   4  982.73   19.98
   1   0  -4  997.22   19.80
  -1   0   4 1000.00   19.75
  -1   0   3   -0.05    0.05
   1   0  -3   -0.02    0.06
   1   0  -3   -0.02    0.04
  -1   0   3    0.05    0.07
   1   0  -2    6.22    0.19
  -1   0   2    6.57    0.19
  -1   0   2    6.51    0.18
   1   0  -2    6.19    0.18
  -1   0   1   -0.19    0.02
   1   0  -1   -0.19    0.02
  -1   0  -1    0.01    0.02
   1   0   1    0.00    0.02
   1   0   1   -0.03    0.02
  -1   0  -1   -0.02    0.03
  -1   0  -2   47.57    0.93
  -1   0  -2   45.43    0.97
   1   0   2   46.48    0.98
   1   0   2   48.57    0.93
  -1   0  -3    0.08    0.06
  -1   0  -3   -0.03    0.03
   1   0   3   -0.06    0.03
   1   0   3   -0.01    0.06
  -1   0  -4   20.25    0.50
  -1   0  -4   21.28    0.44
   1   0   4   20.08    0.51
   1   0   4   21.06    0.44
   1   0   5    0.00    0.04
   1   0   5   -0.03    0.08
  -1   0  -5   -0.01    0.03
  -1   0  -6   52.01    1.06
   1   0   6   51.93    1.07
   1   0   6   51.65    1.17
   1   0   7   -0.05    0.09
   1   0   7    0.05    0.04
  -1   0  -7    0.03    0.04
  -1   0  -7    0.09    0.09
  -1   0  -8    0.70    0.13
   1   0   8    0.80    0.14
  -1   0  -8    1.02    0.08
   1   0   8    0.90    0.08
  -1   0  -9   -0.02    0.09
   1   0   9   -0.02    0.05
  -1   0 -10    1.54    0.19
   1   0  11   -0.14    0.11
  -1   0 -11   -0.03    0.10
   1   0  12   13.08    0.48
   1   0  13    0.10    0.14
  -1   1  15   -0.03    0.17
  -1   1  14    1.35    0.23
  -1   1  13    4.06    0.33
   1   1 -12    0.94    0.19
   1   1 -12    0.72    0.12
   1  -1 -12    0.61    0.17
   1   1 -11   15.35    0.54
   1   1 -11   16.30    0.44
   1  -1 -11   13.80    0.53
   1   1 -10    2.00    0.15
   1  -1 -10    1.72    0.19
  -1  -1  10    1.78    0.21
   1   1  -9    8.45    0.28
  -1  -1   9    8.87    0.37
   1  -1  -9    8.38    0.35
   1   1  -8    0.50    0.09
   1  -1  -8    0.29    0.10
  -1  -1   8    0.37    0.12
  -1   1   7    1.77    0.12
   1   1  -7    2.10    0.13
   1  -1  -7    1.62    0.16
  -1  -1   7    1.71    0.16
  -1   1   6    2.64    0.13
   1   1  -6    2.43    0.16
   1   1  -6    2.79    0.14
   1  -1  -6    2.63    0.18
  -1  -1   6    2.84    0.19
  -1  -1   6    2.52    0.13
  -1   1   5   -0.01    0.05
   1   1  -5   -0.03    0.06
   1   1  -5    0.07    0.07
  -1  -1   5    0.02    0.05
   1  -1  -5   -0.09    0.07
   1  -1  -5    0.09    0.07
  -1  -1   5    0.14    0.08
   1   1  -4    4.67    0.18
   1   1  -4    4.55    0.16
  -1   1   4    4.67    0.15
   1  -1  -4    4.52    0.18
  -1  -1   4    4.41    0.19
   1  -1  -4    4.61    0.18
  -1  -1   4    4.60    0.16
   1   1  -3  197.43    4.15
  -1   1   3  209.35    4.11
   1   1  -3  201.61    4.05
  -1   1   3  203.01    4.05
  -1  -1   3  197.40    4.05
   1  -1  -3  205.02    4.13
  -1  -1   3  206.37    4.04
  -1  -1   3  206.59    4.04
   1   1  -2   15.66    0.36
   1   1  -2   15.80    0.36
  -1   1   2   15.68    0.36
   1   1  -2   15.31    0.36
  -1  -1   2   15.39    0.36
  -1  -1   2   15.99    0.36
   1  -1  -2   15.05    0.36
   1   1  -1  132.36    2.66
  -1   1   1  131.77    2.67
   1   1  -1  134.43    2.68
  -1  -1   1  127.97    2.70
  -1  -1   1  129.41    2.67
  -1  -1   1  131.02    2.67
   1  -1  -1  132.00    2.67
   1   1   0    4.54    0.11
  -1   1   0    4.53    0.12
   1   1   0    4.59    0.12
  -1  -1   0    4.56    0.12
   1  -1   0    4.26    0.12
  -1  -1   0    4.67    0.11
   1   1   1   10.52    0.26
   1   1   1   10.63    0.23
   1   1   1   11.18    0.25
  -1   1  -1   10.45    0.22
  -1   1  -1   10.51    0.24
  -1   1  -1   10.55    0.25
   1  -1   1   10.53    0.25
  -1  -1  -1   10.55    0.24
  -1  -1  -1   10.28    0.23
   1  -1   1   10.26    0.22
  -1  -1  -1   10.95    0.26
  -1   1  -2   23.53    0.53
  -1   1  -2   24.02    0.51
   1   1   2   24.31    0.54
   1   1   2   24.85    0.53
  -1  -1  -2   23.72    0.53
   1  -1   2   24.12    0.51
   1  -1   2   23.47    0.53
   1  -1   2   24.05    0.49
  -1  -1  -2   23.73    0.53
  -1  -1  -2   24.44    0.53
   1   1   3    0.80    0.05
  -1   1  -3    0.70    0.06
   1   1   3    0.83    0.09
   1   1   3    0.64    0.08
  -1   1  -3    0.64    0.08
  -1  -1  -3    0.84    0.09
   1  -1   3    0.51    0.08
   1  -1   3    0.68    0.06
  -1  -1  -3    0.69    0.08
   1   1   4   19.63    0.42
  -1   1  -4   19.13    0.49
   1   1   4   20.26    0.49
  -1   1  -4   19.89    0.44
   1  -1   4   19.68    0.44
  -1  -1  -4   20.50    0.49
   1  -1   4   19.49    0.50
  -1   1  -5   34.53    0.73
   1   1   5   33.90    0.79
   1   1   5   33.91    0.71
  -1  -1  -5   33.91    0.79
   1  -1   5   34.85    0.73
   1  -1   5   34.07    0.80
   1   1   6    5.29    0.23
   1   1   6    5.17    0.15
  -1   1  -6    5.46    0.17
   1  -1   6    5.27    0.17
   1  -1   6    5.09    0.25
  -1  -1  -6    5.14    0.23
  -1   1  -7   32.73    0.71
   1   1   7   33.00    0.69
   1   1   7   31.30    0.79
   1  -1   7   32.97    0.71
  -1  -1  -7   31.64    0.79
   1  -1   7   32.79    0.82
  -1   1  -8    0.07    0.05
   1   1   8    0.07    0.04
   1   1   8    0.07    0.10
   1  -1   8   -0.03    0.05
  -1  -1  -8    0.09    0.10
   1  -1   8    0.13    0.11
   1   1   9    3.82    0.14
   1   1   9    3.63    0.24
  -1   1  -9    3.73    0.16
  -1  -1  -9    3.80    0.24
   1  -1   9    3.97    0.18
   1  -1   9    4.51    0.29
  -1   1 -10    1.02    0.10
  -1   1 -10    1.03    0.16
   1   1  10    1.02    0.17
   1  -1  10    1.08    0.18
  -1  -1 -10    1.18    0.17
   1   1  11    0.89    0.17
  -1   1 -11    0.79    0.11
  -1   1 -11    0.78    0.17
  -1  -1 -11    1.05    0.26
   1  -1  11    0.54    0.18
   1   1  12    0.89    0.18
   1  -1  12    0.62    0.15
   1   1  13    1.72    0.23
   1  -1  13    1.84    0.21
   1   1  14    1.29    0.22
  -1   2  16    7.47    0.48
  -1   2  15    1.94    0.29
  -1   2  14    0.68    0.21
  -1   2  13   -0.08    0.15
   1   2 -12    0.24    0.10
  -1   2  12    0.32    0.17
   1  -2 -12    0.07    0.16
  -1  -2  12   -0.08    0.14
   1   2 -11    0.59    0.11
  -1   2  11    0.60    0.17
   1  -2 -11    0.60    0.16
  -1  -2  11    0.42    0.16
   1   2 -10    6.37    0.26
   1  -2 -10    6.52    0.34
  -1  -2  10    6.33    0.33
   1   2  -9    1.01    0.12
  -1  -2   9    1.16    0.17
   1  -2  -9    1.31    0.18
   1   2  -8   10.12    0.31
   1  -2  -8   10.02    0.37
  -1  -2   8    9.96    0.38
   1   2  -7   12.85    0.36
  -1  -2   7   12.29    0.41
   1  -2  -7   12.33    0.41
   1   2  -6    2.88    0.21
  -1   2   6    2.93    0.14
   1   2  -6    2.97    0.15
   1  -2  -6    2.82    0.19
  -1  -2   6    2.93    0.20
   1   2  -5    1.54    0.13
  -1   2   5    1.31    0.09
   1   2  -5    1.18    0.11
  -1   2   5    1.70    0.14
  -1  -2   5    1.43    0.14
  -1  -2   5    1.48    0.11
   1  -2  -5    1.55    0.14
   1   2  -4    2.12    0.15
  -1   2   4    1.59    0.13
   1   2  -4    1.82    0.12
   1  -2  -4    1.81    0.14
  -1  -2   4    1.71    0.11
  -1  -2   4    1.75    0.11
  -1  -2   4    1.76    0.13
   1   2  -3    0.03    0.06
   1   2  -3    0.00    0.07
  -1   2   3    0.08    0.07
   1   2  -3    0.04    0.07
  -1  -2   3    0.00    0.06
  -1  -2   3    0.03    0.07
   1  -2  -3    0.03    0.06
  -1  -2   3    0.11    0.06
   1   2  -2    2.79    0.14
   1   2  -2    2.63    0.13
  -1   2   2    2.70    0.14
   1   2  -2    2.76    0.13
  -1   2   2    3.27    0.16
  -1  -2   2    2.73    0.13
  -1  -2   2    2.67    0.12
  -1  -2   2    2.55    0.12
   1  -2  -2    2.77    0.14
   1   2  -1    3.25    0.14
   1   2  -1    2.90    0.13
  -1   2   1    3.04    0.13
   1   2  -1    3.37    0.14
  -1   2   1    3.16    0.13
   1   2  -1    3.16    0.13
  -1  -2   1    3.14    0.13
  -1  -2   1    3.50    0.14
   1  -2  -1    2.98    0.13
  -1  -2   1    3.22    0.13
  -1   2   0    2.63    0.09
  -1   2   0    2.89    0.11
   1   2   0    2.59    0.12
   1   2   0    2.81    0.12
   1   2   0    2.67    0.11
  -1   2   0    2.94    0.12
   1  -2   0    2.54    0.12
  -1  -2   0    2.92    0.11
   1  -2   0    2.70    0.11
  -1  -2   0    2.81    0.12
  -1  -2   0    2.87    0.13
   1   2   1   -0.03    0.06
  -1   2  -1    0.06    0.06
   1   2   1    0.08    0.05
  -1   2  -1    0.08    0.05
  -1   2  -1    0.00    0.04
   1   2   1    0.12    0.06
  -1  -2  -1    0.12    0.05
   1  -2   1    0.02    0.04
  -1  -2  -1    0.01    0.05
   1  -2   1    0.05    0.06
  -1  -2  -1   -0.02    0.04
   1   2   2    0.71    0.08
  -1   2  -2    0.77    0.06
  -1   2  -2    0.96    0.10
  -1   2  -2    0.81    0.08
   1   2   2    0.72    0.07
   1   2   2    0.79    0.09
  -1  -2  -2    0.65    0.08
   1  -2   2    0.78    0.07
   1  -2   2    0.79    0.08
  -1  -2  -2    0.76    0.09
   1  -2   2    0.62    0.08
  -1   2  -3    1.71    0.13
  -1   2  -3    1.86    0.11
   1   2   3    1.66    0.14
   1   2   3    1.71    0.13
   1  -2   3    1.73    0.09
   1  -2   3    1.84    0.11
  -1  -2  -3    2.00    0.13
  -1  -2  -3    1.82    0.13
   1  -2   3    1.95    0.13
  -1   2  -4   11.28    0.30
   1   2   4   11.27    0.33
   1   2   4   11.04    0.34
  -1   2  -4   11.11    0.36
   1  -2   4   11.83    0.28
   1  -2   4   11.23    0.30
  -1  -2  -4   11.21    0.33
   1  -2   4   11.49    0.34
   1   2   5    1.68    0.14
  -1   2  -5    1.33    0.11
   1   2   5    1.37    0.08
   1   2   5    1.14    0.13
   1  -2   5    1.58    0.11
   1  -2   5    1.07    0.12
  -1  -2  -5    1.22    0.13
   1  -2   5    1.39    0.10
  -1   2  -6    8.80    0.26
   1   2   6    8.56    0.32
   1   2   6    8.46    0.23
   1  -2   6    9.04    0.26
  -1  -2  -6    8.55    0.31
   1  -2   6    9.21    0.33
   1  -2   6    9.03    0.26
   1   2   7    2.13    0.19
  -1   2  -7    2.10    0.13
   1   2   7    2.19    0.10
   1  -2   7    1.90    0.18
  -1  -2  -7    2.27    0.17
   1   2   8    0.97    0.15
  -1   2  -8    1.00    0.10
   1   2   8    0.80    0.07
  -1  -2  -8    0.87    0.14
   1  -2   8    0.99    0.16
   1   2   9    0.37    0.06
  -1   2  -9    0.30    0.08
   1   2   9    0.12    0.12
  -1  -2  -9    0.32    0.12
   1  -2   9    0.22    0.13
  -1   2 -10   14.80    0.41
   1   2  10   15.38    0.53
  -1  -2 -10   14.93    0.52
   1  -2  10   15.23    0.55
   1   2  11    2.75    0.26
  -1   2 -11    2.49    0.16
   1  -2  11    2.35    0.26
   1   2  12   15.92    0.58
   1  -2  12   16.84    0.63
   1   2  13    0.79    0.20
   1  -2  13    1.23    0.23
   1   2  14    1.53    0.24
  -1   3  16   -0.23    0.19
  -1   3  15    0.15    0.20
  -1   3  14   -0.25    0.17
  -1   3  13    1.34    0.25
  -1  -3  13    1.55    0.26
  -1   3  12   -0.25    0.15
   1   3 -12    0.11    0.10
  -1  -3  12   -0.07    0.14
   1   3 -11   16.35    0.48
  -1   3  11   16.72    0.60
   1  -3 -11   16.35    0.58
  -1  -3  11   16.54    0.59
   1   3 -10    0.65    0.12
  -1   3  10    0.58    0.17
   1  -3 -10    0.58    0.15
  -1  -3  10    0.76    0.17
  -1   3   9   10.81    0.44
   1   3  -9   10.75    0.36
   1  -3  -9   11.21    0.43
  -1  -3   9   11.87    0.44
  -1   3   8    5.94    0.32
   1   3  -8    6.08    0.25
   1  -3  -8    5.80    0.28
  -1  -3   8    5.95    0.30
  -1   3   7    0.07    0.12
   1   3  -7    0.00    0.07
   1  -3  -7    0.01    0.09
  -1  -3   7    0.11    0.10
   1   3  -6    0.37    0.09
  -1   3   6    0.29    0.10
  -1   3   6    0.43    0.12
   1  -3  -6    0.38    0.10
  -1  -3   6    0.39    0.11
   1   3  -5    6.02    0.23
  -1   3   5    5.71    0.24
   1   3  -5    6.11    0.25
   1   3  -5    5.67    0.22
  -1   3   5    6.50    0.28
  -1  -3   5    6.02    0.25
   1  -3  -5    6.07    0.25
   1   3  -4    0.92    0.09
   1   3  -4    0.96    0.12
   1   3  -4    0.67    0.09
  -1   3   4    0.80    0.10
  -1   3   4    0.85    0.13
   1  -3  -4    0.83    0.11
  -1  -3   4    0.58    0.10
  -1  -3   4    0.97    0.10
   1   3  -3   27.82    0.64
   1   3  -3   27.95    0.65
   1   3  -3   27.57    0.65
  -1   3   3   27.96    0.67
  -1   3   3   29.34    0.66
  -1  -3   3   28.14    0.64
   1  -3  -3   28.35    0.66
  -1  -3   3   27.24    0.65
  -1   3   2    4.79    0.21
   1   3  -2    4.78    0.19
  -1   3   2    4.63    0.19
   1   3  -2    4.98    0.19
   1   3  -2    4.99    0.19
  -1  -3   2    4.65    0.18
  -1  -3   2    5.01    0.19
  -1  -3   2    5.09    0.19
  -1  -3   2    5.03    0.19
  -1   3   1  173.76    3.52
   1   3  -1  174.37    3.52
   1   3  -1  179.98    3.52
   1   3  -1  172.30    3.52
  -1   3   1  177.23    3.53
   1   3  -1  177.75    3.52
  -1  -3   1  171.51    3.52
  -1  -3   1  176.76    3.52
   1  -3  -1  171.01    3.52
   1  -3  -1  176.24    3.52
  -1  -3   1  180.90    3.52
  -1   3   0    0.33    0.06
   1   3   0    0.21    0.07
   1   3   0    0.31    0.07
  -1   3   0    0.31    0.07
  -1   3   0    0.22    0.07
   1   3   0    0.19    0.07
  -1  -3   0    0.14    0.08
   1  -3   0    0.29    0.07
  -1  -3   0    0.33    0.07
   1  -3   0    0.33    0.07
  -1  -3   0    0.22    0.07
   1   3   1    5.96    0.23
  -1   3  -1    5.79    0.20
   1   3   1    5.81    0.20
  -1   3  -1    5.87    0.19
  -1   3  -1    6.02    0.21
   1   3   1    5.97    0.20
  -1  -3  -1    6.05    0.20
   1  -3   1    6.21    0.19
   1  -3   1    5.97    0.21
   1  -3   1    5.91    0.18
   1   3   2    9.55    0.28
   1   3   2    9.10    0.30
  -1   3  -2   10.18    0.29
  -1   3  -2    9.44    0.28
   1   3   2    9.09    0.26
  -1   3  -2   10.02    0.25
   1  -3   2   10.18    0.30
   1  -3   2    9.53    0.27
  -1  -3  -2    9.30    0.28
   1  -3   2   10.04    0.25
  -1   3  -3   24.48    0.53
   1   3   3   24.11    0.57
   1   3   3   23.26    0.54
  -1   3  -3   22.47    0.57
  -1   3  -3   23.75    0.56
   1   3   3   24.17    0.60
  -1  -3  -3   22.88    0.57
   1  -3   3   25.33    0.59
   1  -3   3   24.11    0.53
   1  -3   3   22.75    0.58
  -1   3  -4    0.06    0.05
   1   3   4    0.05    0.07
  -1   3  -4    0.11    0.07
   1   3   4    0.12    0.09
   1  -3   4   -0.02    0.05
   1  -3   4    0.09    0.08
  -1  -3  -4   -0.04    0.07
   1   3   5   21.30    0.57
   1   3   5   21.61    0.55
  -1   3  -5   20.50    0.51
   1  -3   5   19.97    0.55
  -1  -3  -5   20.29    0.54
   1  -3   5   21.32    0.49
   1   3   6    0.53    0.13
   1   3   6    0.35    0.10
  -1   3  -6    0.28    0.08
   1  -3   6    0.33    0.11
  -1  -3  -6    0.56    0.11
   1  -3   6    0.24    0.06
  -1   3  -7    3.60    0.18
   1   3   7    3.68    0.14
   1   3   7    3.81    0.25
  -1  -3  -7    3.49    0.22
   1  -3   7    3.60    0.24
  -1   3  -8   11.15    0.33
   1   3   8   10.82    0.29
   1   3   8   11.07    0.42
  -1  -3  -8   10.46    0.39
   1  -3   8   11.09    0.42
  -1   3  -9    0.06    0.07
   1   3   9    0.04    0.07
   1   3   9    0.13    0.14
   1  -3   9    0.16    0.12
  -1  -3  -9    0.06    0.10
   1   3  10    2.82    0.26
  -1   3 -10    2.19    0.16
   1  -3  10    2.18    0.23
  -1  -3 -10    2.08    0.22
   1   3  11    0.80    0.19
  -1   3 -11    0.61    0.11
   1  -3  11    0.85    0.20
   1   3  12    0.07    0.16
   1  -3  12    0.02    0.16
   1   3  13    1.36    0.24
   1  -3  13    1.28    0.24
   1   3  14    1.06    0.23
   1   3  15    2.88    0.32
  -1   4  17    0.40    0.26
  -1   4  16    2.79    0.36
  -1   4  15    0.28    0.23
  -1   4  14    2.87    0.34
  -1   4  13    0.12    0.19
   1   4 -12    1.28    0.17
  -1   4  12    2.27    0.29
  -1  -4  12    1.60    0.25
   1   4 -11    6.90    0.30
  -1   4  11    5.97    0.39
  -1  -4  11    5.85    0.35
   1  -4 -11    6.38    0.36
   1   4 -10    5.21    0.27
  -1   4  10    5.26    0.36
   1  -4 -10    5.73    0.32
  -1  -4  10    5.73    0.34
  -1   4   9    1.37    0.22
   1   4  -9    1.10    0.14
   1  -4  -9    1.34    0.18
  -1  -4   9    1.24    0.18
   1   4  -8   40.27    0.97
  -1   4   8   42.73    1.07
   1  -4  -8   40.67    1.03
  -1  -4   8   41.78    1.03
   1   4  -7    4.15    0.21
  -1   4   7    3.95    0.26
  -1  -4   7    3.65    0.24
   1  -4  -7    4.03    0.23
   1   4  -6   51.08    1.14
  -1   4   6   50.22    1.20
   1   4  -6   50.65    1.12
   1  -4  -6   50.42    1.17
  -1  -4   6   50.17    1.17
  -1   4   5    0.04    0.11
   1   4  -5    0.04    0.07
  -1   4   5   -0.01    0.07
   1   4  -5   -0.06    0.08
   1   4  -5   -0.04    0.06
  -1  -4   5    0.01    0.09
   1  -4  -5    0.02    0.09
   1   4  -4    0.58    0.11
   1   4  -4    0.49    0.10
  -1   4   4    0.77    0.11
  -1   4   4    0.64    0.13
   1   4  -4    0.50    0.09
  -1  -4   4    0.54    0.10
   1  -4  -4    0.31    0.09
  -1   4   3    1.28    0.14
  -1   4   3    1.55    0.13
   1   4  -3    1.78    0.14
   1   4  -3    2.00    0.15
   1   4  -3    1.89    0.14
   1  -4  -3    2.00    0.16
  -1  -4   3    1.77    0.14
  -1   4   2    8.09    0.26
   1   4  -2    7.36    0.26
   1   4  -2    7.44    0.26
  -1   4   2    7.72    0.28
   1   4  -2    7.93    0.26
  -1  -4   2    7.72    0.26
   1  -4  -2    7.65    0.26
   1   4  -1    2.57    0.15
   1   4  -1    2.64    0.15
  -1   4   1    2.80    0.17
   1   4  -1    2.52    0.16
  -1   4   1    2.13    0.14
   1   4  -1    2.37    0.15
  -1  -4   1    2.62    0.15
  -1  -4   1    2.73    0.15
   1  -4  -1    2.51    0.16
   1   4   0   16.33    0.44
   1   4   0   15.99    0.42
  -1   4   0   16.82    0.43
  -1   4   0   16.39    0.40
  -1   4   0   16.37    0.43
   1   4   0   16.41    0.43
   1   4   0   16.35    0.43
  -1   4   0   16.52    0.44
   1  -4   0   16.24    0.43
  -1  -4   0   16.56    0.42
   1  -4   0   16.26    0.42
  -1   4  -1   19.60    0.47
   1   4   1   19.08    0.49
  -1   4  -1   19.83    0.49
   1   4   1   19.08    0.48
  -1   4  -1   18.95    0.49
   1   4   1   19.30    0.51
   1  -4   1   19.55    0.47
  -1  -4  -1   19.64    0.49
   1  -4   1   19.97    0.46
   1  -4   1   18.74    0.49
  -1   4  -2   11.17    0.33
  -1   4  -2   11.12    0.34
   1   4   2   11.46    0.32
   1   4   2   10.73    0.33
  -1   4  -2   10.64    0.30
   1   4   2   11.02    0.35
   1  -4   2   10.75    0.33
   1  -4   2   11.46    0.30
  -1  -4  -2   11.37    0.33
   1  -4   2   10.97    0.30
  -1   4  -3   19.51    0.55
   1   4   3   18.50    0.48
  -1   4  -3   19.89    0.47
  -1   4  -3   19.50    0.50
   1   4   3   19.81    0.51
   1   4   3   20.23    0.54
   1  -4   3   19.00    0.51
   1  -4   3   19.98    0.47
  -1  -4  -3   19.77    0.51
  -1   4  -4   50.70    1.06
  -1   4  -4   50.56    1.11
   1   4   4   49.74    1.12
   1   4   4   49.11    1.08
   1   4   4   48.78    1.15
   1  -4   4   51.41    1.07
   1  -4   4   48.84    1.13
  -1  -4  -4   50.40    1.12
   1   4   5    2.50    0.21
  -1   4  -5    2.80    0.17
  -1   4  -5    2.64    0.14
   1   4   5    2.89    0.18
   1  -4   5    2.35    0.19
  -1  -4  -5    2.44    0.18
   1  -4   5    2.81    0.14
  -1   4  -6    9.43    0.31
   1   4   6    9.16    0.34
   1   4   6    8.52    0.35
   1  -4   6    9.42    0.28
  -1  -4  -6    8.88    0.33
   1  -4   6    9.81    0.36
   1   4   7    5.65    0.30
  -1   4  -7    5.70    0.24
   1   4   7    5.54    0.27
   1  -4   7    5.74    0.29
  -1  -4  -7    5.37    0.27
   1   4   8    0.07    0.13
  -1   4  -8    0.11    0.08
  -1  -4  -8    0.27    0.11
   1  -4   8    0.12    0.12
   1   4   9    0.77    0.18
  -1   4  -9    0.88    0.12
  -1  -4  -9    0.79    0.16
   1  -4   9    0.53    0.14
  -1   4 -10   10.17    0.35
   1   4  10   10.11    0.46
   1  -4  10   11.24    0.47
   1   4  11    1.54    0.23
  -1   4 -11    1.18    0.15
   1  -4  11    0.95    0.21
   1   4  12    4.06    0.35
   1  -4  12    4.65    0.36
   1   4  13    0.50    0.19
   1  -4  13    0.35    0.20
   1   4  14    1.00    0.24
   1   4  15    0.27    0.19
  -1   5  16    0.63    0.26
  -1   5  15    0.15    0.22
  -1   5  14    0.53    0.24
  -1   5  13    3.10    0.33
  -1   5  12    3.41    0.35
   1   5 -12    2.63    0.23
   1   5 -11   16.48    0.53
  -1   5  11   16.52    0.63
  -1  -5  11   16.06    0.61
  -1   5  10   -0.08    0.16
   1   5 -10   -0.02    0.11
   1  -5 -10    0.09    0.13
  -1  -5  10    0.08    0.14
  -1   5   9   24.48    0.77
   1   5  -9   25.69    0.69
   1  -5  -9   24.49    0.74
  -1  -5   9   25.52    0.74
   1   5  -8    0.11    0.10
  -1   5   8    0.11    0.13
   1  -5  -8    0.10    0.10
  -1  -5   8    0.04    0.11
  -1   5   7   10.28    0.42
   1   5  -7   10.41    0.37
  -1  -5   7   10.05    0.39
   1  -5  -7   10.78    0.40
   1   5  -6    0.04    0.07
  -1   5   6   -0.07    0.12
   1   5  -6    0.14    0.09
  -1  -5   6    0.07    0.09
   1  -5  -6    0.02    0.09
   1   5  -5   13.58    0.39
  -1   5   5   13.17    0.45
   1   5  -5   12.66    0.41
   1  -5  -5   14.13    0.44
  -1  -5   5   13.66    0.43
   1   5  -4    2.63    0.19
   1   5  -4    2.80    0.17
  -1   5   4    2.76    0.18
  -1   5   4    2.75    0.21
   1   5  -4    2.51    0.18
   1  -5  -4    2.94    0.19
  -1  -5   4    2.90    0.19
   1   5  -3   73.82    1.61
  -1   5   3   74.57    1.61
   1   5  -3   77.36    1.62
   1   5  -3   73.80    1.60
  -1   5   3   73.60    1.64
  -1  -5   3   75.71    1.62
   1  -5  -3   73.77    1.62
   1   5  -2    0.01    0.08
   1   5  -2    0.01    0.08
  -1   5   2    0.07    0.08
   1   5  -2    0.14    0.08
  -1   5   2    0.05    0.10
   1  -5  -2   -0.01    0.08
  -1  -5   2    0.09    0.08
   1   5  -1   64.97    1.39
  -1   5   1   65.72    1.40
   1   5  -1   65.38    1.40
   1   5  -1   63.72    1.40
  -1   5   1   66.61    1.41
   1   5  -1   62.63    1.40
  -1   5   1   64.49    1.40
   1  -5  -1   63.03    1.40
  -1  -5   1   63.36    1.39
   1   5   0    3.80    0.20
  -1   5   0    3.84    0.20
  -1   5   0    4.19    0.17
  -1   5   0    4.39    0.20
   1   5   0    3.80    0.20
  -1   5   0    3.80    0.20
   1   5   0    4.04    0.21
   1   5   0    3.96    0.20
   1  -5   0    3.77    0.19
  -1  -5   0    3.95    0.19
   1   5   1   42.69    0.99
   1   5   1   41.89    0.96
  -1   5  -1   40.77    0.97
  -1   5  -1   42.46    0.95
  -1   5  -1   42.04    0.97
   1   5   1   42.95    0.97
  -1  -5  -1   42.60    0.96
   1  -5   1   44.49    0.98
   1   5   2   14.26    0.41
   1   5   2   13.63    0.41
   1   5   2   14.07    0.44
  -1   5  -2   14.92    0.39
  -1   5  -2   13.92    0.41
   1  -5   2   14.56    0.43
  -1  -5  -2   14.10    0.41
   1  -5   2   14.55    0.38
  -1   5  -3    2.13    0.14
   1   5   3    2.20    0.17
  -1   5  -3    2.43    0.17
   1   5   3    2.66    0.17
   1   5   3    2.38    0.19
  -1  -5  -3    2.29    0.17
   1  -5   3    2.67    0.19
  -1   5  -4    3.45    0.16
   1   5   4    3.35    0.23
   1   5   4    3.65    0.18
  -1   5  -4    3.77    0.21
   1   5   4    3.70    0.21
  -1  -5  -4    3.43    0.20
   1  -5   4    3.87    0.21
   1   5   5   36.79    0.86
  -1   5  -5   38.67    0.84
   1   5   5   37.33    0.90
   1   5   5   37.18    0.94
  -1   5  -5   37.51    0.89
  -1  -5  -5   37.10    0.91
   1  -5   5   37.04    0.92
   1   5   6    0.82    0.11
  -1   5  -6    0.71    0.12
  -1   5  -6    0.62    0.09
   1   5   6    0.55    0.14
   1   5   6    0.57    0.11
  -1  -5  -6    0.82    0.14
   1  -5   6    0.71    0.13
   1   5   7   15.80    0.50
  -1   5  -7   14.76    0.46
   1   5   7   16.10    0.43
   1   5   7   15.92    0.55
   1  -5   7   15.27    0.52
  -1  -5  -7   15.68    0.50
   1   5   8    2.99    0.27
   1   5   8    3.41    0.18
  -1   5  -8    3.13    0.21
  -1  -5  -8    3.44    0.25
   1  -5   8    3.44    0.27
  -1   5  -9    0.77    0.14
   1   5   9    0.89    0.20
   1   5   9    0.94    0.11
  -1  -5  -9    1.03    0.17
   1  -5   9    0.57    0.16
   1   5  10    0.75    0.11
   1   5  10    0.49    0.19
  -1   5 -10    0.96    0.15
   1  -5  10    0.59    0.17
   1   5  11    0.00    0.17
  -1   5 -11    0.11    0.11
   1  -5  11   -0.14    0.15
   1   5  12    0.47    0.20
   1  -5  12    0.72    0.21
   1   5  13    3.94    0.37
   1   5  14    0.55    0.23
   1   5  15    6.64    0.47
   1   5  16    0.64    0.27
  -1   6  16    2.10    0.36
  -1   6  15   -0.21    0.21
  -1   6  14    3.19    0.39
  -1   6  13    2.93    0.36
   1   6 -13    3.22    0.30
  -1   6  12   -0.04    0.19
   1   6 -12   -0.18    0.12
  -1   6  11    0.12    0.19
   1   6 -11    0.04    0.12
  -1  -6  11    0.14    0.16
   1   6 -10    0.43    0.14
  -1   6  10    0.17    0.19
  -1  -6  10    0.46    0.17
   1  -6 -10    0.39    0.17
   1   6  -9    1.10    0.17
  -1   6   9    1.22    0.22
   1  -6  -9    1.55    0.20
  -1  -6   9    1.15    0.19
  -1   6   8    1.84    0.25
   1   6  -8    1.35    0.18
  -1  -6   8    1.49    0.20
   1  -6  -8    1.45    0.19
   1   6  -7    5.90    0.29
  -1   6   7    4.73    0.31
   1   6  -7    5.02    0.24
   1  -6  -7    5.22    0.29
  -1  -6   7    4.88    0.28
   1   6  -6   29.31    0.78
   1   6  -6   30.28    0.74
  -1   6   6   29.68    0.83
  -1  -6   6   28.92    0.79
   1  -6  -6   30.95    0.81
   1   6  -5    0.69    0.14
  -1   6   5    0.84    0.17
   1   6  -5    0.99    0.13
  -1  -6   5    0.60    0.12
   1  -6  -5    0.70    0.12
   1   6  -4   32.94    0.82
   1   6  -4   33.22    0.83
  -1   6   4   33.03    0.86
   1   6  -4   33.41    0.80
  -1  -6   4   31.50    0.81
   1  -6  -4   31.54    0.82
   1   6  -3   -0.01    0.07
   1   6  -3    0.13    0.09
  -1   6   3    0.17    0.12
   1   6  -3    0.23    0.09
  -1  -6   3    0.22    0.10
   1  -6  -3    0.12    0.09
   1   6  -2    4.75    0.23
  -1   6   2    4.48    0.24
   1   6  -2    4.36    0.23
  -1   6   2    4.81    0.25
   1   6  -2    4.63    0.23
  -1   6   2    5.05    0.25
  -1  -6   2    5.27    0.24
   1  -6  -2    4.46    0.24
  -1   6   1    7.09    0.29
   1   6  -1    7.50    0.28
  -1   6   1    7.85    0.33
   1   6  -1    6.84    0.27
   1   6  -1    6.68    0.28
  -1   6   1    7.53    0.30
  -1  -6   1    7.21    0.28
   1  -6  -1    7.28    0.29
   1   6   0   36.72    0.87
  -1   6   0   37.04    0.83
   1   6   0   35.98    0.88
   1   6   0   36.64    0.86
   1   6   0   35.25    0.86
  -1   6   0   36.99    0.88
  -1   6   0   34.77    0.86
   1  -6   0   34.82    0.86
  -1  -6   0   36.32    0.86
  -1   6  -1    3.13    0.20
  -1   6  -1    3.26    0.19
   1   6   1    3.34    0.21
   1   6   1    3.21    0.22
   1   6   1    3.24    0.20
  -1  -6  -1    3.34    0.20
   1  -6   1    3.25    0.20
  -1   6  -2   44.79    1.00
  -1   6  -2   41.93    1.02
   1   6   2   43.06    1.06
   1   6   2   43.50    1.02
   1   6   2   44.96    1.02
   1  -6   2   44.33    1.04
  -1  -6  -2   45.04    1.03
  -1   6  -3   20.50    0.52
  -1   6  -3   20.30    0.56
   1   6   3   19.82    0.59
   1   6   3   20.15    0.54
   1   6   3   19.33    0.55
   1  -6   3   18.93    0.56
  -1  -6  -3   20.37    0.56
  -1   6  -4    2.67    0.16
  -1   6  -4    2.90    0.20
   1   6   4    2.83    0.19
   1   6   4    2.78    0.22
   1   6   4    2.38    0.18
  -1  -6  -4    2.67    0.20
   1  -6   4    2.64    0.21
   1   6   5    0.36    0.13
  -1   6  -5    0.35    0.12
   1   6   5    0.34    0.11
   1   6   5    0.52    0.11
  -1   6  -5    0.49    0.09
  -1  -6  -5    0.22    0.11
   1  -6   5    0.47    0.13
  -1   6  -6    1.04    0.12
  -1   6  -6    0.96    0.15
   1   6   6    0.81    0.18
   1   6   6    0.84    0.12
   1   6   6    1.03    0.15
  -1  -6  -6    1.09    0.14
   1  -6   6    1.21    0.17
  -1   6  -7    5.93    0.29
   1   6   7    6.26    0.34
   1   6   7    6.05    0.25
  -1  -6  -7    6.00    0.31
   1  -6   7    5.60    0.31
   1   6   8    5.90    0.37
   1   6   8    5.49    0.25
  -1   6  -8    6.44    0.30
   1  -6   8    6.15    0.35
  -1  -6  -8    5.95    0.32
   1   6   9    2.19    0.17
  -1   6  -9    2.87    0.23
   1   6   9    2.52    0.29
   1  -6   9    2.66    0.26
  -1   6 -10    9.97    0.39
   1   6  10    9.68    0.49
   1  -6  10   10.35    0.46
  -1   6 -11    0.07    0.12
   1   6  11    0.25    0.19
   1  -6  11    0.01    0.16
   1   6  12   10.23    0.53
   1  -6  12   11.67    0.79
   1   6  13    1.12    0.26
   1   6  14    2.44    0.34
   1   6  15    0.09    0.22
   1   6  16    0.51    0.25
  -1   7  16    0.13    0.25
  -1   7  15   -0.04    0.23
  -1   7  14    0.58    0.25
   1   7 -13    5.31    0.35
  -1   7  13    5.46    0.48
  -1   7  12    0.72    0.25
   1   7 -12    0.43    0.16
  -1   7  11    4.64    0.41
   1   7 -11    4.73    0.31
  -1   7  10    2.60    0.32
   1   7 -10    2.66    0.25
  -1  -7  10    2.34    0.29
   1   7  -9    3.60    0.27
  -1   7   9    2.45    0.29
   1  -7  -9    3.42    0.30
  -1  -7   9    3.65    0.31
   1   7  -8    3.23    0.26
  -1   7   8    3.69    0.34
   1   7  -8    3.32    0.22
  -1  -7   8    3.57    0.28
   1  -7  -8    3.64    0.30
  -1   7   7    0.41    0.17
   1   7  -7    0.83    0.13
   1   7  -7    0.49    0.14
   1  -7  -7    0.56    0.14
  -1  -7   7    0.73    0.16
   1   7  -6    5.04    0.25
  -1   7   6    4.57    0.33
   1   7  -6    5.00    0.29
  -1  -7   6    5.16    0.29
   1  -7  -6    4.87    0.29
   1   7  -5    5.82    0.27
  -1   7   5    6.17    0.33
   1   7  -5    6.55    0.32
   1  -7  -5    6.65    0.32
  -1  -7   5    5.58    0.28
   1   7  -4    5.73    0.27
  -1   7   4    5.84    0.29
  -1   7   4    6.14    0.32
   1   7  -4    6.19    0.30
   1  -7  -4    6.23    0.30
  -1  -7   4    5.56    0.28
  -1   7   3   10.19    0.40
  -1   7   3   10.56    0.39
   1   7  -3   10.12    0.38
   1   7  -3   10.35    0.37
   1  -7  -3   10.44    0.39
  -1  -7   3   10.85    0.38
  -1   7   2    4.05    0.24
   1   7  -2    3.70    0.23
  -1   7   2    3.90    0.24
   1   7  -2    4.04    0.22
   1   7  -2    4.24    0.23
  -1  -7   2    4.34    0.24
   1  -7  -2    3.71    0.23
   1   7  -1    9.18    0.35
   1   7  -1    9.25    0.34
  -1   7   1    9.88    0.36
  -1   7   1    9.20    0.36
   1   7  -1   10.02    0.36
  -1   7   1    9.45    0.32
  -1  -7   1    9.39    0.34
   1  -7  -1    9.79    0.36
  -1   7   0    0.80    0.14
   1   7   0    1.00    0.14
   1   7   0    0.96    0.15
   1   7   0    0.94    0.13
   1   7   0    0.78    0.13
  -1   7   0    0.88    0.12
  -1   7   0    0.91    0.15
   1  -7   0    0.94    0.13
  -1  -7   0    0.69    0.12
  -1   7  -1    2.23    0.20
   1   7   1    2.92    0.23
   1   7   1    2.86    0.21
   1   7   1    2.67    0.18
  -1   7  -1    2.61    0.19
   1   7   1    2.68    0.20
   1  -7   1    2.71    0.21
  -1  -7  -1    2.53    0.20
  -1   7  -2    2.01    0.17
   1   7   2    2.63    0.20
   1   7   2    2.42    0.23
  -1   7  -2    2.22    0.21
   1   7   2    2.50    0.19
   1  -7   2    1.71    0.17
  -1  -7  -2    2.57    0.20
   1   7   3    0.77    0.13
   1   7   3    0.83    0.15
  -1   7  -3    1.46    0.17
  -1   7  -3    1.27    0.14
   1   7   3    0.80    0.14
  -1  -7  -3    0.94    0.14
   1  -7   3    1.02    0.14
  -1   7  -4    1.85    0.19
  -1   7  -4    1.83    0.16
   1   7   4    1.94    0.21
   1   7   4    2.37    0.20
   1   7   4    2.37    0.21
   1  -7   4    1.53    0.17
  -1  -7  -4    1.94    0.19
  -1   7  -5    0.18    0.12
   1   7   5    0.24    0.13
   1   7   5    0.25    0.11
  -1   7  -5    0.35    0.10
   1   7   5    0.36    0.10
  -1  -7  -5    0.34    0.12
   1  -7   5    0.27    0.12
   1   7   6    1.87    0.24
   1   7   6    1.82    0.18
  -1   7  -6    2.08    0.16
  -1   7  -6    2.00    0.21
   1  -7   6    2.28    0.24
  -1  -7  -6    2.36    0.21
   1   7   7    2.82    0.30
   1   7   7    2.26    0.19
  -1   7  -7    2.16    0.17
  -1   7  -7    2.15    0.21
  -1  -7  -7    2.17    0.22
   1  -7   7    2.34    0.24
  -1   7  -8    0.16    0.12
   1   7   8    0.10    0.15
   1   7   8    0.14    0.10
   1  -7   8   -0.05    0.13
  -1   7  -9    4.65    0.30
   1   7   9    5.30    0.37
   1   7   9    4.91    0.24
   1  -7   9    5.04    0.35
  -1   7 -10    0.73    0.16
   1   7  10    0.57    0.22
   1  -7  10    0.77    0.18
  -1   7 -11    0.11    0.14
   1   7  11    0.29    0.20
   1  -7  11    0.12    0.20
   1   7  12    0.22    0.21
   1   7  13    0.27    0.22
   1   7  14    1.26    0.30
   1   7  15    4.18    0.44
  -1   8  15    2.64    0.39
  -1   8  14    0.25    0.25
  -1   8  13    1.02    0.29
   1   8 -13    0.87    0.20
   1   8 -12    0.22    0.16
  -1   8  12    0.21    0.23
   1   8 -11    0.12    0.15
  -1   8  11    0.10    0.18
  -1   8  10    0.28    0.12
   1   8 -10   -0.02    0.14
  -1   8  10    0.15    0.20
  -1   8   9    2.26    0.22
  -1   8   9    2.25    0.29
   1   8  -9    2.10    0.24
  -1   8   8    5.11    0.37
   1   8  -8    4.55    0.30
   1   8  -8    5.45    0.28
  -1   8   8    4.95    0.29
   1  -8  -8    4.95    0.38
  -1  -8   8    5.06    0.33
   1   8  -7    2.05    0.20
   1   8  -7    2.09    0.22
  -1   8   7    1.55    0.24
  -1   8   7    1.61    0.20
   1  -8  -7    1.82    0.22
  -1  -8   7    1.96    0.23
   1   8  -6   12.31    0.47
   1   8  -6   12.52    0.43
  -1   8   6   11.19    0.51
  -1   8   6   12.23    0.45
  -1  -8   6   12.16    0.47
   1  -8  -6   12.15    0.47
  -1   8   5    1.95    0.23
   1   8  -5    2.32    0.21
  -1   8   5    2.56    0.23
   1   8  -5    1.86    0.21
  -1  -8   5    1.90    0.21
   1  -8  -5    2.14    0.21
   1   8  -4    2.16    0.21
  -1   8   4    2.38    0.22
   1   8  -4    2.59    0.21
  -1   8   4    3.15    0.28
   1  -8  -4    2.24    0.21
  -1  -8   4    2.98    0.23
   1   8  -3    0.21    0.12
  -1   8   3   -0.02    0.12
   1   8  -3    0.31    0.11
  -1   8   3    0.23    0.13
   1  -8  -3    0.00    0.09
  -1  -8   3    0.07    0.10
   1   8  -2    2.98    0.23
  -1   8   2    2.77    0.22
  -1   8   2    2.89    0.23
   1   8  -2    2.99    0.22
  -1  -8   2    3.13    0.22
   1  -8  -2    2.85    0.22
  -1   8   1   -0.08    0.10
  -1   8   1    0.10    0.09
   1   8  -1    0.05    0.10
   1   8  -1    0.10    0.11
   1   8  -1   -0.02    0.09
  -1   8   1   -0.01    0.11
   1  -8  -1   -0.13    0.09
  -1  -8   1   -0.06    0.08
   1   8   0    1.37    0.18
  -1   8   0    1.49    0.20
  -1   8   0    1.47    0.15
   1   8   0    1.21    0.15
   1   8   0    1.58    0.19
  -1   8   0    1.60    0.18
   1   8   0    1.63    0.18
   1  -8   0    1.61    0.18
  -1  -8   0    1.31    0.16
  -1   8  -1    0.65    0.13
   1   8   1    0.46    0.13
   1   8   1    0.76    0.14
   1   8   1    0.84    0.13
  -1   8  -1    0.78    0.16
   1   8   1    0.56    0.13
   1  -8   1    0.54    0.13
  -1  -8  -1    0.56    0.12
   1   8   2   18.14    0.56
   1   8   2   19.53    0.58
   1   8   2   19.15    0.61
  -1   8  -2   18.65    0.58
  -1   8  -2   18.03    0.54
  -1  -8  -2   18.65    0.56
   1  -8   2   18.64    0.58
  -1   8  -3    8.62    0.38
   1   8   3    8.31    0.39
   1   8   3    8.91    0.35
  -1   8  -3    8.51    0.33
   1  -8   3    8.53    0.36
  -1  -8  -3    8.50    0.35
  -1   8  -4    0.11    0.11
   1   8   4    0.18    0.13
  -1   8  -4    0.18    0.10
   1   8   4    0.04    0.11
  -1  -8  -4    0.09    0.11
   1  -8   4    0.04    0.10
  -1   8  -5    8.84    0.38
   1   8   5    8.69    0.37
   1   8   5    9.26    0.45
  -1   8  -5    8.88    0.34
  -1  -8  -5    8.84    0.38
   1  -8   5    9.03    0.40
   1   8   6   -0.16    0.13
  -1   8  -6    0.09    0.09
   1   8   6    0.19    0.11
  -1   8  -6    0.03    0.13
   1  -8   6    0.19    0.12
  -1  -8  -6    0.03    0.10
  -1   8  -7    0.09    0.13
  -1   8  -7   -0.06    0.09
   1   8   7   -0.01    0.15
   1   8   7    0.05    0.11
   1  -8   7    0.00    0.12
   1   8   8    0.12    0.11
  -1   8  -8    0.25    0.13
   1   8   8   -0.11    0.15
   1  -8   8   -0.12    0.13
   1   8   9    1.87    0.19
  -1   8  -9    1.72    0.22
   1   8   9    1.36    0.25
   1  -8   9    1.16    0.22
  -1   8 -10    1.50    0.21
   1   8  10    1.41    0.28
   1   8  11    1.45    0.29
  -1   8 -11    1.54    0.22
   1   8  12    0.58    0.25
  -1   8 -12    1.09    0.29
   1   8  13    1.04    0.29
   1   8  14   -0.13    0.23
  -1   9  14    0.28    0.26
  -1   9  13    1.38    0.33
   1   9 -13    1.56    0.25
   1   9 -12    0.26    0.18
  -1   9  12    0.58    0.26
   1   9 -11   -0.16    0.15
  -1   9  11   -0.09    0.22
  -1   9  10    0.13    0.21
   1   9 -10    0.24    0.17
  -1   9  10   -0.20    0.11
  -1   9   9    8.99    0.41
   1   9  -9    8.83    0.38
   1   9  -9    9.78    0.45
  -1   9   9    8.62    0.50
   1   9  -8    1.52    0.19
  -1   9   8    1.20    0.25
  -1   9   8    1.45    0.20
   1   9  -8    1.51    0.23
   1   9  -7    1.29    0.22
  -1   9   7    1.66    0.21
  -1   9   7    1.41    0.24
   1   9  -7    1.28    0.18
  -1  -9   7    1.69    0.25
  -1   9   6    0.16    0.16
   1   9  -6    0.06    0.15
   1   9  -6    0.06    0.11
  -1   9   6    0.02    0.13
   1  -9  -6   -0.02    0.11
  -1  -9   6    0.34    0.15
  -1   9   5    8.87    0.40
  -1   9   5    8.54    0.45
   1   9  -5    8.63    0.38
   1   9  -5    8.21    0.41
  -1  -9   5    8.80    0.40
   1  -9  -5    8.64    0.40
  -1   9   4    2.68    0.27
  -1   9   4    2.64    0.24
   1   9  -4    2.31    0.22
   1   9  -4    2.27    0.24
   1  -9  -4    3.12    0.27
  -1  -9   4    2.05    0.22
  -1   9   3    2.24    0.26
   1   9  -3    1.97    0.21
   1   9  -3    1.76    0.21
  -1   9   3    1.88    0.21
   1  -9  -3    1.96    0.22
  -1  -9   3    2.25    0.22
  -1   9   2   21.12    0.60
   1   9  -2   19.95    0.64
  -1   9   2   19.93    0.64
  -1   9   2   19.99    0.66
   1   9  -2   21.04    0.64
   1  -9  -2   20.53    0.64
  -1  -9   2   20.82    0.63
   1   9  -1    7.83    0.35
  -1   9   1    8.79    0.34
  -1   9   1    8.66    0.38
   1   9  -1    8.55    0.39
  -1   9   1    8.13    0.38
  -1  -9   1    8.32    0.36
   1  -9  -1    8.06    0.37
   1   9   0    0.44    0.14
  -1   9   0    0.46    0.14
   1   9   0    0.23    0.14
  -1   9   0    0.38    0.11
   1   9   0    0.51    0.14
  -1   9   0    0.47    0.14
   1  -9   0    0.29    0.12
  -1  -9   0    0.57    0.14
   1   9   1    6.07    0.35
   1   9   1    5.80    0.32
  -1   9  -1    6.29    0.34
  -1   9  -1    5.84    0.31
   1   9   1    6.05    0.31
  -1  -9  -1    6.42    0.31
   1  -9   1    5.79    0.32
  -1   9  -2    2.80    0.23
  -1   9  -2    3.02    0.27
   1   9   2    3.07    0.26
   1   9   2    2.92    0.27
   1   9   2    3.40    0.27
  -1  -9  -2    2.93    0.23
   1  -9   2    3.51    0.26
  -1   9  -3    5.69    0.32
   1   9   3    6.61    0.34
  -1   9  -3    6.67    0.31
   1   9   3    6.71    0.37
  -1  -9  -3    6.24    0.32
   1  -9   3    6.55    0.33
   1   9   4    0.01    0.14
   1   9   4    0.08    0.12
  -1   9  -4    0.11    0.14
  -1   9  -4    0.13    0.11
   1  -9   4    0.14    0.12
  -1  -9  -4    0.07    0.11
   1   9   5   18.61    0.59
   1   9   5   17.97    0.68
  -1   9  -5   18.83    0.56
  -1   9  -5   19.54    0.63
   1  -9   5   19.59    0.64
  -1   9  -6    0.48    0.12
   1   9   6    0.32    0.17
   1   9   6    0.30    0.14
  -1   9  -6    0.76    0.18
   1  -9   6    0.81    0.18
  -1   9  -7    1.93    0.24
   1   9   7    1.70    0.21
   1   9   7    1.76    0.26
  -1   9  -7    1.91    0.18
   1  -9   7    1.88    0.25
   1   9   8    8.73    0.49
  -1   9  -8    8.74    0.43
   1   9   8    9.65    0.39
   1  -9   8    9.21    0.46
   1   9   9    0.13    0.18
  -1   9  -9    0.04    0.15
   1   9   9    0.13    0.12
   1   9  10    1.43    0.29
  -1   9 -10    2.01    0.24
  -1   9 -11    2.21    0.27
   1   9  11    2.33    0.34
   1   9  12   -0.09    0.22
  -1   9 -12   -0.19    0.21
   1   9  13    0.03    0.24
   1   9  14    1.67    0.35
  -1  10  14    3.61    0.47
   1  10 -13    1.16    0.30
  -1  10  13    1.51    0.35
  -1  10  12    0.46    0.25
   1  10 -12    0.51    0.21
   1  10 -11   -0.10    0.17
  -1  10  11    0.29    0.26
   1  10 -10    1.92    0.27
  -1  10  10    2.00    0.24
  -1  10  10    1.85    0.31
   1  10  -9    1.43    0.24
  -1  10   9    1.08    0.28
  -1  10   9    1.42    0.21
   1  10  -8    8.49    0.45
   1  10  -8    8.32    0.38
  -1  10   8    9.21    0.43
  -1  10   8    7.82    0.49
  -1  10   7    1.76    0.27
  -1  10   7    1.00    0.20
   1  10  -7    1.58    0.24
   1  10  -7    1.55    0.20
   1  10  -6    7.59    0.42
  -1  10   6    8.33    0.41
  -1  10   6    8.83    0.49
   1  10  -6    8.23    0.39
   1  10  -5   12.43    0.51
  -1  10   5   13.35    0.52
  -1  10   5   12.60    0.55
   1  10  -5   11.94    0.47
  -1  10   4    1.22    0.23
  -1  10   4    1.36    0.22
   1  10  -4    1.19    0.20
   1  10  -4    1.28    0.20
  -1 -10   4    1.33    0.20
   1 -10  -4    1.02    0.19
  -1  10   3    6.30    0.38
   1  10  -3    7.54    0.40
   1  10  -3    6.84    0.36
  -1  10   3    7.09    0.35
  -1  10   3    6.52    0.36
  -1 -10   3    7.20    0.36
   1 -10  -3    6.00    0.35
  -1  10   2    0.25    0.12
  -1  10   2    0.05    0.15
   1  10  -2   -0.13    0.11
   1  10  -2   -0.08    0.14
  -1  10   2    0.09    0.15
  -1 -10   2    0.06    0.11
   1 -10  -2    0.14    0.11
  -1  10   1    1.50    0.21
   1  10  -1    1.47    0.20
  -1  10   1    1.66    0.22
   1  10  -1    1.68    0.22
  -1  10   1    2.05    0.21
   1  10  -1    2.17    0.23
   1 -10  -1    1.73    0.22
  -1 -10   1    1.42    0.19
   1  10   0    0.02    0.14
   1  10   0    0.02    0.13
  -1  10   0    0.16    0.16
  -1  10   0    0.09    0.12
   1  10   0    0.07    0.12
  -1  10   0    0.25    0.12
   1 -10   0   -0.04    0.10
  -1 -10   0   -0.18    0.10
  -1  10  -1   22.41    0.71
   1  10   1   22.93    0.71
  -1  10  -1   21.81    0.68
   1  10   1   21.56    0.72
   1  10   1   21.64    0.67
   1 -10   1   21.65    0.69
  -1 -10  -1   20.85    0.67
  -1  10  -2    3.71    0.27
   1  10   2    3.57    0.29
   1  10   2    4.27    0.31
   1  10   2    4.03    0.34
  -1  10  -2    3.65    0.31
   1 -10   2    4.34    0.33
  -1 -10  -2    3.34    0.34
   1  10   3    0.19    0.14
  -1  10  -3   -0.07    0.11
   1  10   3    0.03    0.16
  -1  10  -3    0.12    0.15
   1 -10   3   -0.06    0.10
  -1  10  -4    5.54    0.31
   1  10   4    5.61    0.34
  -1  10  -4    5.17    0.35
   1  10   4    5.18    0.39
   1 -10   4    5.14    0.32
   1  10   5   -0.12    0.14
  -1  10  -5   -0.05    0.11
   1  10   5    0.20    0.14
  -1  10  -5    0.14    0.15
   1 -10   5   -0.09    0.11
   1  10   6    0.35    0.16
   1  10   6    0.87    0.23
  -1  10  -6    0.39    0.13
  -1  10  -6    0.16    0.15
   1 -10   6    0.62    0.18
  -1  10  -7    0.88    0.15
  -1  10  -7    0.96    0.22
   1  10   7    0.48    0.16
   1  10   7    0.67    0.21
  -1  10  -8    0.80    0.20
   1  10   8    0.89    0.24
   1  10   8    0.82    0.18
  -1  10  -9    0.26    0.17
   1  10   9    0.41    0.15
   1  10   9    0.71    0.25
  -1  10 -10   14.19    0.59
   1  10  10   14.25    0.68
  -1  10 -11    2.44    0.29
   1  10  11    2.12    0.37
   1  10  12    6.52    0.51
   1  10  13    1.77    0.36
  -1  11  13    5.85    0.56
   1  11 -12    1.56    0.28
  -1  11  12    1.56    0.35
   1  11 -11    3.95    0.38
  -1  11  11    3.46    0.44
   1  11 -10    2.21    0.30
  -1  11  10    1.86    0.32
  -1  11   9    0.10    0.16
   1  11  -9    0.35    0.19
  -1  11   9    0.28    0.21
  -1  11   8    5.54    0.48
  -1  11   8    5.35    0.36
   1  11  -8    4.91    0.40
   1  11  -8    5.44    0.33
  -1  11   7    0.26    0.18
   1  11  -7    0.34    0.15
  -1  11   7    0.24    0.22
   1  11  -7    0.27    0.18
   1  11  -6    0.01    0.13
  -1  11   6    0.32    0.18
   1  11  -6    0.09    0.17
  -1  11   6   -0.28    0.17
  -1  11   5    4.31    0.34
   1  11  -5    4.81    0.35
   1  11  -5    3.97    0.32
  -1  11   5    4.62    0.40
  -1  11   4    5.30    0.39
  -1  11   4    5.87    0.38
   1  11  -4    5.41    0.38
   1  11  -4    6.29    0.37
   1  11  -3    3.49    0.33
  -1  11   3    2.98    0.31
   1  11  -3    3.32    0.30
  -1  11   3    2.74    0.26
  -1  11   3    3.39    0.32
  -1  11   2   13.20    0.56
  -1  11   2   13.58    0.55
   1  11  -2   12.87    0.53
   1  11  -2   13.09    0.53
  -1  11   2   13.10    0.49
  -1  11   1    3.26    0.26
  -1  11   1    3.06    0.30
  -1  11   1    4.43    0.34
   1  11  -1    3.27    0.30
   1  11  -1    4.30    0.35
   1 -11  -1    3.57    0.35
   1  11   0    4.56    0.35
   1  11   0    5.13    0.36
   1  11   0    4.33    0.30
  -1  11   0    4.38    0.33
  -1  11   0    4.65    0.29
  -1  11   0    5.05    0.34
   1 -11   0    4.03    0.31
   1  11   1    4.99    0.35
   1  11   1    5.08    0.34
   1  11   1    5.10    0.36
  -1  11  -1    5.42    0.35
  -1  11  -1    4.96    0.33
   1 -11   1    5.08    0.34
  -1  11  -2    0.13    0.14
   1  11   2    0.31    0.18
  -1  11  -2    0.07    0.14
   1  11   2    0.17    0.15
   1  11   2    0.41    0.18
   1 -11   2    0.33    0.15
  -1  11  -3    0.18    0.14
   1  11   3   -0.02    0.14
  -1  11  -3   -0.01    0.15
   1  11   3   -0.02    0.17
   1  11   3   -0.18    0.13
   1 -11   3    0.02    0.19
  -1  11  -4    3.21    0.26
   1  11   4    4.11    0.32
  -1  11  -4    3.57    0.32
   1  11   4    3.57    0.35
   1  11   5    2.33    0.32
   1  11   5    2.27    0.26
  -1  11  -5    1.90    0.25
  -1  11  -5    2.12    0.23
   1  11   6    3.12    0.37
  -1  11  -6    2.49    0.30
  -1  11  -6    2.81    0.25
   1  11   6    3.38    0.30
   1  11   7    4.90    0.44
  -1  11  -7    4.82    0.35
   1  11   7    5.06    0.33
   1  11   8    2.87    0.28
   1  11   8    2.39    0.36
  -1  11  -8    2.50    0.28
   1  11   9    6.30    0.50
  -1  11  -9    5.35    0.40
  -1  11 -10    2.65    0.31
   1  11  10    3.66    0.43
  -1  11 -11    0.05    0.19
   1  11  11    0.41    0.24
   1  11  12   -0.22    0.24
   1  12 -12    0.37    0.24
  -1  12  12    0.31    0.30
  -1  12  11   -0.17    0.24
   1  12 -11    0.20    0.21
   1  12 -10   -0.12    0.20
  -1  12  10   -0.33    0.19
   1  12  -9    1.42    0.28
  -1  12   9    1.05    0.29
  -1  12   9    1.32    0.24
  -1  12   8    4.76    0.47
   1  12  -8    4.83    0.42
  -1  12   8    4.21    0.36
   1  12  -7    5.15    0.35
  -1  12   7    5.23    0.38
  -1  12   7    4.30    0.43
   1  12  -7    5.35    0.43
   1  12  -6   14.52    0.56
  -1  12   6   14.79    0.68
  -1  12   6   12.36    0.56
   1  12  -6   13.07    0.60
   1  12  -5    5.53    0.41
   1  12  -5    5.58    0.36
  -1  12   5    6.40    0.41
  -1  12   5    5.62    0.43
   1  12  -4    9.64    0.46
  -1  12   4    9.62    0.49
  -1  12   4    8.85    0.44
   1  12  -4   10.28    0.52
  -1  12   4    8.90    0.50
   1  12  -3    2.37    0.29
  -1  12   3    2.48    0.28
   1  12  -3    2.59    0.28
  -1  12   3    2.40    0.26
  -1  12   3    1.71    0.27
  -1  12   2    0.94    0.21
   1  12  -2    1.12    0.24
  -1  12   2    1.12    0.24
   1  12  -2    0.79    0.20
  -1  12   2    1.08    0.19
  -1  12   1    0.57    0.20
  -1  12   1    0.56    0.16
  -1  12   1    0.50    0.19
   1  12  -1    0.45    0.19
   1  12  -1    0.54    0.21
   1  12   0    2.47    0.29
  -1  12   0    2.38    0.29
  -1  12   0    2.22    0.28
   1  12   0    2.54    0.27
   1  12   0    2.52    0.30
  -1  12  -1    8.63    0.44
   1  12   1    8.08    0.41
   1  12   1    8.26    0.44
   1  12   1    9.09    0.49
  -1  12  -1    8.63    0.46
   1  12   2   18.65    0.70
   1  12   2   17.52    0.66
  -1  12  -2   17.79    0.68
   1  12   2   16.97    0.62
  -1  12  -2   17.09    0.63
  -1  12  -3   16.29    0.66
   1  12   3   17.30    0.65
   1  12   3   16.06    0.63
   1  12   3   17.64    0.71
  -1  12  -3   18.87    0.64
  -1  12  -4   11.61    0.55
  -1  12  -4   11.57    0.49
   1  12   4   11.82    0.58
   1  12   4   12.41    0.54
   1  12   4   11.24    0.52
  -1  12  -5    2.96    0.31
   1  12   5    2.87    0.31
   1  12   5    2.85    0.34
  -1  12  -5    2.77    0.27
   1  12   6    0.44    0.21
   1  12   6    0.30    0.18
  -1  12  -6   -0.02    0.17
  -1  12  -7    1.18    0.23
   1  12   7    0.98    0.28
   1  12   7    1.16    0.23
   1  12   8    0.70    0.19
   1  12   8    0.72    0.28
  -1  12  -8    0.75    0.23
  -1  12  -9    3.75    0.38
   1  12   9    3.59    0.43
   1  12  10    1.23    0.30
  -1  12 -10    0.72    0.24
   1  12  11    3.10    0.44
  -1  12 -11    2.34    0.33
   1  13 -10    1.33    0.30
  -1  13  10    1.41    0.33
  -1  13   9    0.79    0.23
   1  13  -9    0.65    0.24
  -1  13   9    0.68    0.30
   1  13  -8    0.96    0.26
  -1  13   8    0.64    0.26
  -1  13   8    0.46    0.22
  -1  13   7    0.66    0.22
  -1  13   7    0.71    0.26
   1  13  -7    0.50    0.25
  -1  13   6    0.41    0.24
  -1  13   6    0.04    0.17
   1  13  -6    0.07    0.15
   1  13  -6    0.18    0.21
  -1  13   5    0.34    0.20
  -1  13   5    0.48    0.21
   1  13  -5    0.41    0.18
   1  13  -5    0.36    0.22
  -1  13   5    0.39    0.19
  -1  13   4    7.62    0.49
   1  13  -4    8.68    0.47
  -1  13   4    8.53    0.43
  -1  13   4    8.71    0.49
   1  13  -4    7.89    0.50
   1  13  -3    3.14    0.36
  -1  13   3    3.49    0.36
   1  13  -3    3.32    0.33
  -1  13   3    2.92    0.29
  -1  13   3    3.47    0.35
  -1  13   2   11.26    0.57
   1  13  -2   11.56    0.54
  -1  13   2   11.76    0.58
   1  13  -2   11.48    0.57
  -1  13   2   11.72    0.50
  -1  13   1    4.68    0.37
   1  13  -1    5.19    0.39
  -1  13   1    5.14    0.34
   1  13  -1    4.89    0.39
  -1  13   1    5.19    0.40
   1  13   0    3.88    0.37
  -1  13   0    2.51    0.31
   1  13   0    4.05    0.38
   1  13   0    3.23    0.31
  -1  13   0    3.31    0.35
  -1  13  -1    0.84    0.22
   1  13   1    0.75    0.20
   1  13   1    0.47    0.21
   1  13   1    0.49    0.20
  -1  13  -1    0.48    0.19
   1  13   2    0.77    0.20
  -1  13  -2    0.53    0.19
   1  13   2    0.51    0.22
   1  13   2    0.68    0.21
  -1  13  -2    0.49    0.21
   1  13   3    0.24    0.21
   1  13   3    0.49    0.23
   1  13   3    0.40    0.19
  -1  13  -3    0.18    0.20
  -1  13  -3   -0.14    0.14
   1  13   4    1.44    0.26
   1  13   4    0.90    0.26
   1  13   4    1.14    0.24
  -1  13  -4    1.10    0.26
  -1  13  -4    0.92    0.21
   1  13   5   -0.32    0.19
   1  13   5    0.11    0.19
  -1  13  -5    0.12    0.21
   1  13   5   -0.03    0.17
   1  13   6    5.08    0.48
  -1  13  -6    4.23    0.39
   1  13   6    4.44    0.38
   1  13   7    2.89    0.40
  -1  13  -7    3.34    0.37
   1  13   7    3.29    0.34
   1  13   8    2.36    0.31
   1  13   8    2.37    0.38
  -1  13  -8    2.49    0.33
  -1  13  -9    0.86    0.25
   1  13   9    0.79    0.31
   1  13  10    0.06    0.26
  -1  13 -10    0.35    0.23
   1  14  -9    1.35    0.28
  -1  14   9    1.20    0.37
  -1  14   8    0.57    0.24
  -1  14   8   -0.16    0.23
   1  14  -8    0.49    0.27
  -1  14   7    2.01    0.35
  -1  14   7    2.42    0.34
   1  14  -7    2.16    0.32
   1  14  -6    0.86    0.25
  -1  14   6    0.72    0.26
  -1  14   6    0.46    0.25
  -1  14   5    0.17    0.22
  -1  14   5    0.33    0.22
   1  14  -5    0.24    0.24
   1  14  -5    0.02    0.18
  -1  14   4    3.48    0.38
   1  14  -4    3.34    0.37
  -1  14   4    2.91    0.36
   1  14  -4    2.90    0.32
  -1  14   3    0.07    0.21
  -1  14   3    0.09    0.19
   1  14  -3    0.35    0.20
   1  14  -3   -0.08    0.18
   1  14  -2    0.02    0.18
  -1  14   2    0.35    0.19
   1  14  -2    0.19    0.22
  -1  14   2    0.49    0.23
  -1  14   1    0.20    0.22
   1  14  -1    0.13    0.18
  -1  14   1    0.44    0.20
   1  14  -1   -0.05    0.18
   1  14   0    2.93    0.36
   1  14   0    2.38    0.33
  -1  14   0    2.47    0.31
  -1  14   0    3.16    0.37
  -1  14  -1    0.39    0.21
   1  14   1    0.28    0.22
  -1  14  -1   -0.02    0.16
   1  14   1    0.14    0.20
   1  14   1    0.01    0.16
  -1  14  -2    2.12    0.29
  -1  14  -2    3.00    0.36
   1  14   2    2.75    0.32
   1  14   2    2.19    0.33
   1  14   2    2.20    0.33
   1  14   3    3.48    0.35
  -1  14  -3    2.67    0.34
   1  14   3    3.36    0.35
  -1  14  -3    2.67    0.30
   1  14   3    3.69    0.42
   1  14   4    0.82    0.24
   1  14   4    0.95    0.24
   1  14   4    1.03    0.30
  -1  14  -4    0.66    0.26
   1  14   5    1.83    0.29
   1  14   5    1.82    0.34
   1  14   5    1.79    0.29
   1  14   6    0.15    0.25
   1  14   6    0.18    0.21
  -1  14  -6    0.22    0.25
   1  14   6    0.20    0.21
  -1  14  -7    0.08    0.22
   1  14   7    0.17    0.20
   1  14   7    0.01    0.20
   1  14   7   -0.12    0.20
  -1  14  -8    3.07    0.39
   1  14   8    2.54    0.39
  -1  15   7   -0.14    0.22
  -1  15   7   -0.14    0.21
   1  15  -7    0.25    0.23
   1  15  -6    1.83    0.34
  -1  15   6    1.33    0.30
  -1  15   6    1.72    0.35
   1  15  -5    1.73    0.33
  -1  15   5    1.84    0.32
  -1  15   5    2.13    0.35
   1  15  -4    0.38    0.24
  -1  15   4    0.63    0.27
  -1  15   4    0.49    0.25
   1  15  -4    0.30    0.20
  -1  15   3    2.45    0.36
  -1  15   3    2.80    0.36
   1  15  -3    2.62    0.33
   1  15  -3    2.17    0.33
  -1  15   2    5.10    0.46
  -1  15   2    5.79    0.45
   1  15  -2    4.79    0.46
   1  15  -2    4.78    0.43
  -1  15   1    1.04    0.28
  -1  15   1    0.85    0.28
   1  15  -1    1.35    0.31
   1  15  -1    1.36    0.29
  -1  15   0    3.19    0.36
   1  15   0    3.75    0.40
  -1  15   0    2.81    0.36
   1  15   0    2.79    0.35
   1  15   1    0.39    0.23
  -1  15  -1    0.47    0.21
   1  15   1    0.43    0.25
  -1  15  -1    0.28    0.21
   1  15   2   -0.21    0.20
  -1  15  -2    0.15    0.18
  -1  15  -2   -0.07    0.23
   1  15   2    0.23    0.23
   1  15   3    1.99    0.33
   1  15   3    1.45    0.32
  -1  15  -3    1.85    0.34
   1  15   4   -0.07    0.21
  -1  15  -4    0.27    0.25
   1  15   4   -0.17    0.22
  -1  15  -5    0.38    0.23
   1  15   5   -0.05    0.21
   1  15   5    0.03    0.21
  -1  15  -6    0.64    0.27
   1  15   6    0.75    0.25
   1  15   6    0.72    0.28
  -1  16   3    1.30    0.31
   1  16  -3    1.24    0.37
   1  16  -3    1.97    0.32
  -1  16   3    1.55    0.31
  -1  16   2    0.10    0.25
   1  16  -2    0.16    0.21
   1  16  -2    0.00    0.22
  -1  16   2    0.07    0.22
   1  16  -1    0.34    0.27
   1  16  -1    0.18    0.21
  -1  16   1    0.11    0.22
  -1  16   1    0.01    0.21
  -1  16   0    0.52    0.23
   1  16   0    0.38    0.26
   1  16   0    0.27    0.24
  -1  16   0   -0.23    0.22
   1  16   1    5.88    0.51
  -1  16  -1    4.39    0.43
   1  16   1    5.76    0.51
  -1  16  -1    4.88    0.48
  -1  16  -2    0.17    0.26
   1  16   2    0.24    0.25
   1  16   2    0.63    0.25
   1  16   3    2.51    0.39
   1  16   3    3.00    0.39
  -2   0  16    0.65    0.26
   2   0 -13   -0.40    0.11
   2   0 -12    1.85    0.23
   2   0 -11   -0.13    0.11
   2   0 -11    0.10    0.09
   2   0 -10   27.16    0.75
   2   0 -10   26.43    0.65
   2   0  -9    0.13    0.11
   2   0  -9   -0.04    0.07
   2   0  -8   71.84    1.52
   2   0  -8   71.30    1.59
   2   0  -7   -0.05    0.06
   2   0  -6   19.76    0.52
   2   0  -6   19.76    0.48
   2   0  -5    0.07    0.06
   2   0  -5   -0.03    0.07
  -2   0   5   -0.04    0.05
   2   0  -4  568.79   11.14
  -2   0   4  546.19   11.07
   2   0  -4  546.63   11.07
   2   0  -3    0.01    0.05
  -2   0   3    0.02    0.05
   2   0  -3    0.00    0.05
   2   0  -2  136.00    2.73
  -2   0   2  132.07    2.67
  -2   0   1   -0.04    0.03
   2   0  -1    0.01    0.03
  -2   0   1   -0.02    0.01
  -2   0   0    0.05    0.03
   2   0   0    0.04    0.03
  -2   0   0    0.05    0.03
   2   0   0    0.05    0.03
   2   0   1   -0.02    0.04
  -2   0  -1   -0.01    0.00
  -2   0  -1   -0.01    0.02
  -2   0  -1    0.03    0.03
   2   0   1   -0.05    0.03
   2   0   2   13.87    0.34
   2   0   2   14.28    0.32
  -2   0  -2   14.26    0.34
  -2   0  -2   14.79    0.32
   2   0   3   -0.05    0.06
  -2   0  -3    0.00    0.06
   2   0   3    0.05    0.05
  -2   0  -4    5.51    0.13
   2   0   4    5.90    0.19
   2   0   4    5.74    0.22
   2   0   5    0.14    0.08
   2   0   5    0.02    0.03
   2   0   5    0.07    0.07
  -2   0  -5   -0.02    0.03
  -2   0  -6   14.02    0.41
   2   0   6   13.92    0.42
  -2   0  -6   13.67    0.30
   2   0   6   13.55    0.30
   2   0   6   13.47    0.38
  -2   0  -7   -0.01    0.08
   2   0   7    0.08    0.09
   2   0   7   -0.06    0.08
   2   0   7   -0.03    0.03
   2   0   8    3.49    0.20
   2   0   8    3.58    0.25
  -2   0  -8    3.59    0.22
   2   0   8    3.55    0.12
   2   0   9    0.00    0.09
   2   0   9   -0.08    0.11
  -2   0  -9    0.12    0.10
   2   0   9    0.02    0.04
  -2   0 -10    0.55    0.14
   2   0  10    0.62    0.13
   2   0  11   -0.30    0.10
   2   0  12    9.16    0.40
   2   0  13    0.09    0.14
  -2   1  16    0.41    0.21
  -2   1  15    0.86    0.23
   2   1 -13    1.53    0.24
   2   1 -13    1.27    0.20
   2  -1 -13    1.15    0.30
   2   1 -12   -0.03    0.13
   2   1 -12    0.09    0.09
   2  -1 -12    0.01    0.12
   2   1 -11   12.99    0.49
   2   1 -11   13.22    0.40
   2  -1 -11   13.02    0.50
   2   1 -10    7.53    0.28
   2  -1 -10    7.50    0.34
   2   1  -9    6.44    0.25
   2  -1  -9    6.88    0.31
  -2  -1   9    6.79    0.32
   2   1  -8   15.70    0.43
   2  -1  -8   16.09    0.49
  -2  -1   8   15.24    0.48
   2   1  -7   72.42    1.56
   2   1  -7   81.46    1.84
   2  -1  -7   72.97    1.62
  -2  -1   7   70.28    1.61
   2   1  -6    9.56    0.32
   2   1  -6   10.31    0.30
   2  -1  -6    9.27    0.32
   2  -1  -6    9.33    0.32
  -2  -1   6    9.97    0.33
   2   1  -5   18.85    0.48
  -2   1   5   18.59    0.45
   2   1  -5   18.23    0.46
  -2  -1   5   18.76    0.48
  -2  -1   5   18.38    0.48
   2  -1  -5   19.09    0.49
   2  -1  -5   18.37    0.48
  -2   1   4  113.81    2.36
   2   1  -4  115.64    2.39
   2   1  -4  118.06    2.37
   2  -1  -4  116.58    2.39
  -2  -1   4  118.59    2.38
  -2  -1   4  120.20    2.37
  -2  -1   4  117.02    2.39
   2   1  -3    2.88    0.13
   2   1  -3    2.90    0.14
  -2   1   3    3.19    0.14
  -2  -1   3    2.89    0.13
  -2  -1   3    2.71    0.13
  -2  -1   3    2.82    0.14
   2  -1  -3    3.11    0.14
   2   1  -2    0.64    0.08
  -2   1   2    0.50    0.06
  -2   1   2    0.40    0.06
   2   1  -2    0.38    0.06
   2   1  -2    0.66    0.07
  -2  -1   2    0.53    0.07
  -2  -1   2    0.49    0.07
   2  -1  -2    0.59    0.07
  -2  -1   2    0.47    0.06
   2   1  -1   32.10    0.66
   2   1  -1   32.85    0.69
   2   1  -1   32.66    0.68
   2   1  -1   30.64    0.69
  -2   1   1   33.38    0.67
  -2  -1   1   32.01    0.66
   2   1   0   -0.10    0.05
   2   1   0   -0.11    0.02
  -2   1   0   -0.06    0.03
   2   1   0   -0.11    0.04
   2  -1   0   -0.14    0.03
  -2  -1   0   -0.09    0.02
  -2  -1   0   -0.13    0.03
  -2  -1   0   -0.05    0.04
  -2   1  -1   12.95    0.29
   2   1   1   12.49    0.30
   2   1   1   12.76    0.28
   2   1   1   12.36    0.27
  -2  -1  -1   12.33    0.28
  -2  -1  -1   12.35    0.30
  -2  -1  -1   12.14    0.27
   2  -1   1   12.54    0.30
   2   1   2    9.94    0.22
   2   1   2   10.07    0.27
   2   1   2    9.97    0.26
  -2   1  -2    9.80    0.27
  -2   1  -2   10.39    0.24
  -2  -1  -2   10.35    0.26
  -2  -1  -2   10.55    0.27
  -2  -1  -2    9.75    0.22
   2  -1   2   10.05    0.27
  -2  -1  -2   10.36    0.26
   2  -1   2   10.42    0.21
  -2   1  -3   47.17    0.97
  -2   1  -3   45.68    1.01
   2   1   3   46.55    1.01
  -2  -1  -3   49.08    1.01
  -2  -1  -3   48.52    1.01
   2  -1   3   48.33    1.02
   2   1   4   -0.02    0.07
  -2   1  -4   -0.03    0.04
   2  -1   4   -0.02    0.04
  -2  -1  -4   -0.04    0.07
   2  -1   4   -0.01    0.07
  -2   1  -5    0.94    0.07
   2   1   5    0.89    0.11
   2  -1   5    0.82    0.07
  -2  -1  -5    0.76    0.10
   2  -1   5    0.97    0.12
  -2   1  -6   -0.02    0.04
   2   1   6    0.02    0.02
   2   1   6    0.07    0.08
   2  -1   6    0.04    0.09
   2  -1   6    0.05    0.04
  -2  -1  -6    0.01    0.07
   2   1   7    0.41    0.11
   2   1   7    0.55    0.04
  -2   1  -7    0.74    0.07
   2  -1   7    0.47    0.13
  -2  -1  -7    0.54    0.12
   2  -1   7    0.60    0.07
  -2   1  -8    2.02    0.10
   2   1   8    1.82    0.18
  -2  -1  -8    1.87    0.18
   2  -1   8    1.36    0.17
   2  -1   8    1.81    0.10
  -2   1  -9   15.72    0.38
   2   1   9   15.84    0.50
  -2  -1  -9   15.75    0.51
   2  -1   9   15.95    0.54
   2  -1   9   16.31    0.39
  -2   1 -10    0.57    0.07
   2   1  10    0.54    0.14
  -2   1 -10    0.78    0.16
   2  -1  10    0.83    0.18
   2  -1  10    0.56    0.13
  -2  -1 -10    0.49    0.14
   2   1  11   12.60    0.46
   2  -1  11   12.90    0.53
   2  -1  11   12.45    0.43
   2   1  12    0.05    0.13
   2  -1  12   -0.06    0.11
   2   1  13    0.13    0.14
  -2   2  16    1.28    0.27
  -2   2  15    1.19    0.25
  -2   2  14    9.41    0.50
   2   2 -13   -0.07    0.09
  -2   2  13    0.00    0.17
   2   2 -12   16.55    0.49
   2  -2 -12   16.85    0.60
  -2  -2  12   16.45    0.61
   2   2 -11    4.32    0.23
  -2  -2  11    5.35    0.32
   2  -2 -11    4.97    0.32
   2   2 -10    4.53    0.23
   2  -2 -10    4.08    0.28
  -2  -2  10    4.45    0.28
   2   2  -9    4.86    0.23
   2  -2  -9    5.34    0.29
  -2  -2   9    5.57    0.28
   2   2  -8    2.12    0.16
  -2  -2   8    2.56    0.22
   2  -2  -8    2.24    0.20
   2   2  -7    0.77    0.20
   2   2  -7    1.08    0.12
  -2  -2   7    1.50    0.16
   2  -2  -7    1.24    0.14
   2   2  -6   50.29    1.14
   2   2  -6   50.71    1.11
  -2  -2   6   52.14    1.15
   2  -2  -6   50.31    1.15
   2   2  -5    2.76    0.17
   2   2  -5    2.69    0.16
  -2   2   5    2.97    0.16
  -2   2   5    2.62    0.15
   2  -2  -5    2.98    0.18
  -2  -2   5    2.96    0.17
   2   2  -4   61.17    1.30
   2   2  -4   60.99    1.29
  -2   2   4   59.63    1.29
   2   2  -4   59.37    1.29
  -2  -2   4   62.23    1.30
  -2  -2   4   61.53    1.29
   2  -2  -4   60.93    1.30
   2   2  -3   35.06    0.79
   2   2  -3   35.48    0.79
  -2   2   3   36.96    0.79
   2   2  -3   35.56    0.79
  -2  -2   3   36.11    0.79
  -2  -2   3   35.94    0.78
   2  -2  -3   35.83    0.79
   2   2  -2   21.46    0.49
  -2   2   2   21.86    0.50
  -2  -2   2   21.51    0.51
  -2  -2   2   21.55    0.49
  -2  -2   2   21.55    0.50
   2  -2  -2   21.79    0.50
   2   2  -1   35.41    0.79
  -2   2   1   37.49    0.78
   2   2  -1   34.82    0.79
   2   2  -1   35.98    0.78
   2   2  -1   36.78    0.76
  -2  -2   1   36.48    0.76
  -2  -2   1   37.09    0.79
   2  -2  -1   36.42    0.78
  -2  -2   1   36.77    0.78
  -2  -2   1   35.97    0.79
  -2   2   0    3.85    0.14
   2   2   0    3.26    0.15
   2   2   0    3.72    0.13
  -2   2   0    3.97    0.13
   2   2   0    3.57    0.14
  -2  -2   0    3.69    0.12
  -2  -2   0    3.41    0.13
   2  -2   0    3.86    0.15
   2   2   1   22.62    0.53
  -2   2  -1   23.17    0.48
   2   2   1   22.95    0.50
  -2   2  -1   23.13    0.52
   2   2   1   22.99    0.51
   2  -2   1   22.89    0.52
  -2  -2  -1   22.41    0.50
  -2  -2  -1   22.31    0.50
  -2  -2  -1   23.97    0.54
   2  -2   1   24.04    0.48
   2   2   2    0.69    0.08
   2   2   2    0.44    0.08
  -2   2  -2    0.59    0.07
  -2   2  -2    0.73    0.05
   2   2   2    0.74    0.06
  -2   2  -2    0.66    0.08
   2  -2   2    0.70    0.05
  -2  -2  -2    0.60    0.07
  -2  -2  -2    0.94    0.10
   2  -2   2    0.45    0.08
   2   2   3    1.21    0.10
   2   2   3    1.27    0.08
  -2   2  -3    1.34    0.10
   2   2   3    0.95    0.10
   2  -2   3    1.06    0.06
  -2  -2  -3    1.36    0.11
  -2  -2  -3    0.88    0.11
   2  -2   3    1.02    0.10
   2   2   4   29.74    0.63
  -2   2  -4   29.72    0.66
   2   2   4   30.00    0.70
   2   2   4   30.64    0.72
  -2  -2  -4   30.06    0.70
   2  -2   4   31.19    0.64
   2  -2   4   29.90    0.71
  -2   2  -5   -0.01    0.05
   2   2   5   -0.01    0.03
   2   2   5    0.02    0.04
   2   2   5    0.08    0.07
   2   2   5    0.04    0.09
   2  -2   5   -0.01    0.08
   2  -2   5   -0.02    0.05
  -2  -2  -5   -0.01    0.07
   2  -2   5    0.06    0.05
  -2   2  -6   21.09    0.49
   2   2   6   20.49    0.56
   2   2   6   19.99    0.44
   2  -2   6   21.43    0.58
   2  -2   6   21.15    0.49
   2  -2   6   20.91    0.49
  -2  -2  -6   21.01    0.56
  -2   2  -7    2.09    0.12
   2   2   7    2.13    0.08
   2   2   7    1.99    0.18
   2  -2   7    1.98    0.13
  -2  -2  -7    2.49    0.19
   2  -2   7    1.95    0.12
   2  -2   7    2.39    0.21
   2   2   8    2.43    0.09
  -2   2  -8    2.46    0.14
   2   2   8    2.55    0.21
  -2  -2  -8    2.69    0.20
   2  -2   8    2.86    0.24
  -2   2  -9    0.08    0.06
   2   2   9    0.12    0.12
   2  -2   9    0.04    0.13
  -2  -2  -9    0.07    0.10
  -2   2 -10    1.42    0.11
   2   2  10    1.05    0.18
   2  -2  10    1.17    0.19
  -2  -2 -10    1.57    0.22
   2   2  11    2.18    0.24
   2  -2  11    1.92    0.24
   2  -2  11    1.99    0.19
   2   2  12   14.45    0.54
   2  -2  12   14.88    0.60
   2   2  13    1.59    0.23
   2  -2  13    1.65    0.25
   2   2  14    7.77    0.43
  -2   3  17    0.52    0.26
  -2   3  16   -0.16    0.20
  -2   3  15    3.17    0.35
  -2   3  14   -0.03    0.18
   2   3 -13    1.34    0.17
  -2   3  13    1.09    0.24
  -2   3  12    0.12    0.18
   2   3 -12    0.35    0.12
   2  -3 -12    0.31    0.16
  -2  -3  12    0.63    0.19
   2   3 -11    6.04    0.28
  -2   3  11    6.83    0.39
   2  -3 -11    6.14    0.35
  -2  -3  11    5.17    0.34
   2   3 -10    0.93    0.13
   2  -3 -10    0.81    0.17
  -2  -3  10    0.90    0.16
   2   3  -9    7.02    0.29
   2  -3  -9    7.10    0.33
  -2  -3   9    7.07    0.33
   2   3  -8    0.64    0.11
  -2  -3   8    0.57    0.13
   2  -3  -8    0.51    0.13
   2   3  -7    2.53    0.17
   2  -3  -7    2.42    0.20
  -2  -3   7    2.47    0.20
   2   3  -6    0.26    0.09
   2   3  -6    0.41    0.10
  -2  -3   6    0.18    0.10
   2  -3  -6    0.15    0.09
   2   3  -5   39.77    0.90
   2   3  -5   39.83    0.91
   2   3  -5   40.92    0.90
   2  -3  -5   39.09    0.92
  -2  -3   5   37.81    0.90
  -2   3   4    4.01    0.19
   2   3  -4    4.21    0.19
   2   3  -4    4.03    0.18
   2  -3  -4    3.90    0.19
  -2  -3   4    4.02    0.19
  -2   3   3    6.00    0.22
   2   3  -3    6.07    0.22
   2   3  -3    6.03    0.23
   2   3  -3    5.94    0.22
  -2   3   3    5.86    0.24
  -2  -3   3    6.04    0.21
  -2  -3   3    6.20    0.24
   2   3  -2   43.50    0.95
   2   3  -2   42.70    0.94
  -2   3   2   43.26    0.96
   2   3  -2   44.00    0.94
  -2   3   2   43.58    0.94
  -2  -3   2   43.52    0.95
   2  -3  -2   44.10    0.95
  -2  -3   2   43.36    0.93
  -2  -3   2   41.77    0.94
   2   3  -1    2.86    0.15
   2   3  -1    2.65    0.15
   2   3  -1    2.72    0.15
  -2   3   1    2.72    0.15
   2   3  -1    2.82    0.14
  -2   3   1    2.65    0.14
  -2  -3   1    2.60    0.15
  -2  -3   1    2.68    0.13
  -2  -3   1    2.67    0.14
   2  -3  -1    2.71    0.14
  -2   3   0   14.53    0.36
  -2   3   0   13.75    0.37
   2   3   0   14.41    0.36
  -2   3   0   14.08    0.32
   2   3   0   14.56    0.37
   2   3   0   14.31    0.39
   2  -3   0   14.05    0.38
  -2  -3   0   14.66    0.36
   2  -3   0   15.14    0.36
  -2  -3   0   14.46    0.36
  -2   3  -1   41.05    0.91
  -2   3  -1   42.24    0.88
   2   3   1   42.97    0.90
   2   3   1   42.36    0.90
   2   3   1   40.93    0.93
   2  -3   1   41.97    0.92
  -2  -3  -1   41.07    0.90
   2  -3   1   41.03    0.87
   2  -3   1   42.10    0.88
  -2  -3  -1   42.61    0.90
   2   3   2    0.24    0.08
  -2   3  -2    0.24    0.07
   2   3   2    0.30    0.08
  -2   3  -2    0.26    0.07
  -2   3  -2    0.25    0.05
   2   3   2    0.34    0.07
   2  -3   2    0.39    0.08
  -2  -3  -2    0.28    0.07
   2  -3   2    0.40    0.05
  -2   3  -3    1.46    0.08
   2   3   3    1.65    0.15
   2   3   3    1.41    0.10
   2   3   3    1.59    0.12
  -2   3  -3    1.56    0.12
   2  -3   3    1.42    0.08
   2  -3   3    1.72    0.14
  -2  -3  -3    1.70    0.13
   2   3   4    8.25    0.31
   2   3   4    8.40    0.28
  -2   3  -4    8.63    0.26
   2   3   4    8.50    0.24
   2  -3   4    8.88    0.30
  -2  -3  -4    8.60    0.28
   2  -3   4    8.59    0.22
  -2   3  -5   -0.06    0.07
   2   3   5    0.01    0.05
   2   3   5   -0.04    0.10
   2   3   5    0.06    0.08
   2  -3   5    0.02    0.09
  -2  -3  -5    0.02    0.07
   2  -3   5   -0.06    0.04
  -2   3  -6   -0.15    0.06
   2   3   6    0.04    0.08
   2   3   6    0.08    0.05
   2   3   6    0.07    0.10
   2  -3   6    0.06    0.05
   2  -3   6   -0.04    0.09
  -2  -3  -6   -0.01    0.07
   2   3   7    9.76    0.38
  -2   3  -7    9.82    0.30
   2   3   7   10.01    0.26
   2   3   7    9.93    0.25
   2  -3   7    9.89    0.28
   2  -3   7   10.32    0.39
  -2  -3  -7   10.36    0.36
   2   3   8    0.62    0.06
   2   3   8    0.61    0.14
  -2   3  -8    0.87    0.11
   2   3   8    0.60    0.06
   2  -3   8    0.72    0.16
  -2  -3  -8    0.67    0.12
  -2   3  -9    8.17    0.28
   2   3   9    7.98    0.21
   2   3   9    7.99    0.37
   2  -3   9    8.00    0.38
  -2  -3  -9    7.92    0.35
  -2   3 -10    2.45    0.17
   2   3  10    3.34    0.28
   2  -3  10    2.93    0.28
   2   3  11   12.41    0.51
   2  -3  11   12.53    0.53
   2   3  12   -0.05    0.15
   2  -3  12    0.11    0.17
   2   3  13    0.05    0.15
   2  -3  13    0.03    0.18
   2   3  14    0.41    0.18
   2  -3  14    0.38    0.21
  -2   4  17   -0.13    0.24
  -2   4  16   -0.17    0.23
  -2   4  15    0.70    0.24
  -2   4  14    2.20    0.32
   2   4 -13    0.06    0.12
  -2   4  13    0.24    0.20
  -2   4  12   20.58    0.73
   2   4 -12   20.31    0.61
  -2  -4  12   21.30    0.72
  -2   4  11   -0.11    0.15
   2   4 -11    0.17    0.11
  -2  -4  11    0.07    0.15
   2  -4 -11    0.11    0.13
   2   4 -10   11.00    0.39
  -2   4  10   10.13    0.45
   2  -4 -10    9.53    0.43
  -2  -4  10   10.97    0.44
  -2   4   9    0.14    0.15
   2   4  -9    0.04    0.09
   2  -4  -9   -0.05    0.10
  -2  -4   9    0.10    0.11
   2   4  -8    0.43    0.11
  -2   4   8    0.33    0.16
   2  -4  -8    0.63    0.14
  -2  -4   8    0.60    0.14
  -2   4   7    0.87    0.16
   2   4  -7    0.54    0.11
  -2  -4   7    0.55    0.11
   2  -4  -7    0.40    0.12
   2   4  -6   38.37    0.93
   2   4  -6   40.05    0.92
   2   4  -6   38.44    0.91
  -2   4   6   37.69    0.96
   2  -4  -6   39.46    0.95
  -2  -4   6   39.83    0.94
  -2   4   5    0.19    0.11
   2   4  -5    0.34    0.09
   2   4  -5    0.24    0.09
   2   4  -5    0.47    0.11
   2  -4  -5    0.51    0.12
  -2  -4   5    0.32    0.10
   2   4  -4   30.79    0.72
   2   4  -4   29.47    0.71
   2   4  -4   28.93    0.72
  -2   4   4   28.58    0.74
  -2  -4   4   31.18    0.72
   2  -4  -4   29.43    0.73
  -2   4   3    2.19    0.15
   2   4  -3    2.73    0.16
  -2   4   3    2.50    0.18
   2   4  -3    2.73    0.17
   2   4  -3    2.57    0.16
  -2  -4   3    2.55    0.16
   2   4  -2   39.56    0.88
   2   4  -2   38.50    0.87
  -2   4   2   39.93    0.87
  -2   4   2   38.24    0.88
   2   4  -2   38.05    0.87
   2  -4  -2   36.95    0.87
  -2  -4   2   37.52    0.86
   2   4  -1    0.10    0.09
  -2   4   1    0.24    0.08
   2   4  -1    0.21    0.08
  -2   4   1    0.31    0.08
   2   4  -1    0.23    0.09
   2   4  -1    0.29    0.08
   2  -4  -1    0.33    0.09
  -2  -4   1    0.24    0.07
   2   4   0    7.67    0.26
   2   4   0    8.28    0.27
  -2   4   0    8.11    0.26
  -2   4   0    8.15    0.22
  -2   4   0    8.19    0.27
   2   4   0    8.00    0.28
  -2  -4   0    8.41    0.26
   2  -4   0    7.88    0.25
   2  -4   0    8.23    0.28
  -2   4  -1    7.56    0.23
  -2   4  -1    7.98    0.26
   2   4   1    7.19    0.27
   2   4   1    7.71    0.25
   2   4   1    7.62    0.25
  -2   4  -1    7.27    0.26
   2  -4   1    7.57    0.26
   2  -4   1    7.59    0.21
  -2  -4  -1    7.43    0.25
   2  -4   1    7.46    0.23
   2   4   2    2.01    0.14
   2   4   2    1.93    0.17
   2   4   2    2.00    0.13
  -2   4  -2    2.05    0.12
  -2   4  -2    2.11    0.15
   2  -4   2    1.99    0.12
   2  -4   2    2.02    0.16
  -2  -4  -2    2.07    0.14
   2   4   3   10.91    0.31
   2   4   3   11.57    0.37
   2   4   3   11.38    0.34
  -2   4  -3   11.08    0.34
  -2   4  -3   10.79    0.29
   2  -4   3   11.34    0.36
   2  -4   3   11.34    0.29
  -2  -4  -3   11.33    0.34
  -2   4  -4   20.76    0.52
   2   4   4   19.65    0.56
   2   4   4   19.19    0.48
  -2   4  -4   20.82    0.46
   2   4   4   19.92    0.53
   2  -4   4   19.66    0.54
   2  -4   4   20.06    0.46
  -2  -4  -4   19.61    0.52
   2   4   5    2.59    0.14
   2   4   5    2.62    0.18
   2   4   5    2.52    0.21
  -2   4  -5    2.66    0.16
  -2  -4  -5    2.75    0.18
   2  -4   5    2.84    0.20
   2  -4   5    2.84    0.13
   2   4   6   10.12    0.28
   2   4   6    9.94    0.35
   2   4   6   10.00    0.39
  -2   4  -6    9.92    0.32
   2  -4   6   10.06    0.28
  -2  -4  -6   10.37    0.36
   2  -4   6   10.33    0.38
   2   4   7    0.15    0.06
   2   4   7    0.07    0.12
  -2   4  -7    0.05    0.08
   2   4   7    0.02    0.08
   2  -4   7    0.05    0.11
   2  -4   7    0.13    0.06
  -2  -4  -7   -0.03    0.08
   2   4   8    0.80    0.08
  -2   4  -8    0.92    0.12
   2   4   8    0.79    0.17
   2   4   8    0.94    0.09
  -2  -4  -8    0.84    0.14
   2  -4   8    0.91    0.16
   2   4   9    6.23    0.35
  -2   4  -9    6.12    0.26
   2   4   9    5.55    0.19
   2  -4   9    5.46    0.34
  -2  -4  -9    5.31    0.30
   2   4  10    4.72    0.33
  -2   4 -10    5.13    0.24
   2  -4  10    5.94    0.36
   2   4  11    0.67    0.19
  -2   4 -11    0.97    0.15
   2  -4  11    0.48    0.20
   2   4  12    4.54    0.35
   2  -4  12    3.58    0.34
   2   4  13    4.08    0.37
   2  -4  13    3.64    0.36
   2   4  14    3.64    0.36
   2   4  15    0.99    0.34
  -2   5  17    3.81    0.43
  -2   5  16   -0.09    0.22
  -2   5  15    3.26    0.39
  -2   5  14    0.20    0.22
   2   5 -13    0.09    0.13
  -2   5  13    0.12    0.20
   2   5 -12   -0.07    0.12
  -2   5  12   -0.13    0.18
  -2   5  11    0.41    0.21
   2   5 -11    0.88    0.16
  -2  -5  11    0.78    0.18
   2  -5 -11    0.81    0.18
  -2   5  10    1.42    0.23
   2   5 -10    1.61    0.19
   2  -5 -10    1.62    0.22
  -2  -5  10    1.56    0.22
   2   5  -9   18.25    0.54
  -2   5   9   16.55    0.60
   2  -5  -9   16.43    0.56
  -2  -5   9   16.83    0.57
  -2   5   8    2.08    0.25
   2   5  -8    2.10    0.19
   2  -5  -8    2.42    0.23
  -2  -5   8    2.76    0.24
  -2   5   7   11.95    0.46
   2   5  -7   12.14    0.41
   2   5  -7   12.30    0.40
  -2  -5   7   12.16    0.43
   2  -5  -7   12.15    0.43
   2   5  -6    0.06    0.08
   2   5  -6    0.01    0.09
  -2   5   6    0.30    0.14
   2   5  -6    0.02    0.07
  -2  -5   6    0.13    0.10
   2  -5  -6   -0.13    0.09
   2   5  -5   15.05    0.44
   2   5  -5   14.87    0.45
   2   5  -5   15.53    0.46
  -2   5   5   14.10    0.48
  -2  -5   5   15.36    0.46
   2  -5  -5   14.81    0.46
  -2   5   4    2.24    0.20
   2   5  -4    1.91    0.17
   2   5  -4    2.17    0.17
   2   5  -4    2.23    0.18
   2  -5  -4    2.14    0.17
  -2  -5   4    2.22    0.18
   2   5  -3    2.98    0.18
   2   5  -3    3.11    0.20
  -2   5   3    3.13    0.22
   2  -5  -3    3.37    0.20
  -2  -5   3    3.06    0.18
  -2   5   2   24.28    0.65
   2   5  -2   25.92    0.65
   2   5  -2   27.25    0.66
   2   5  -2   25.91    0.64
   2   5  -2   26.59    0.66
   2  -5  -2   24.54    0.65
  -2  -5   2   25.37    0.63
   2   5  -1   41.31    0.95
   2   5  -1   40.66    0.96
   2   5  -1   39.67    0.94
   2   5  -1   40.58    0.94
  -2   5   1   42.76    0.95
   2  -5  -1   42.10    0.96
  -2  -5   1   41.40    0.93
  -2   5   0   14.40    0.42
  -2   5   0   14.44    0.40
   2   5   0   14.23    0.43
  -2   5   0   14.37    0.36
   2   5   0   14.19    0.40
   2   5   0   13.96    0.42
   2   5   0   13.91    0.41
   2  -5   0   14.29    0.42
  -2  -5   0   14.85    0.40
   2   5   1   83.51    1.85
  -2   5  -1   87.57    1.79
  -2   5  -1   86.10    1.83
   2   5   1   83.37    1.81
   2   5   1   85.37    1.81
   2  -5   1   89.08    1.84
  -2  -5  -1   85.23    1.81
   2   5   2   11.82    0.36
  -2   5  -2   12.00    0.34
  -2   5  -2   12.64    0.39
   2   5   2   11.33    0.36
   2   5   2   12.87    0.41
   2  -5   2   12.35    0.33
  -2  -5  -2   11.76    0.36
   2  -5   2   12.72    0.34
   2  -5   2   12.20    0.39
  -2   5  -3    1.11    0.10
   2   5   3    0.97    0.14
   2   5   3    1.18    0.12
   2   5   3    1.22    0.13
  -2   5  -3    1.43    0.15
   2  -5   3    1.16    0.10
   2  -5   3    0.93    0.13
  -2  -5  -3    0.96    0.12
  -2   5  -4    7.66    0.29
  -2   5  -4    7.64    0.23
   2   5   4    7.39    0.33
   2   5   4    6.99    0.26
   2   5   4    6.84    0.28
   2  -5   4    7.70    0.24
   2  -5   4    8.01    0.31
  -2  -5  -4    7.07    0.28
  -2   5  -5    5.95    0.20
   2   5   5    5.33    0.29
   2   5   5    5.85    0.22
   2   5   5    5.65    0.26
  -2   5  -5    5.69    0.25
  -2  -5  -5    5.29    0.25
   2  -5   5    5.80    0.28
   2  -5   5    5.58    0.20
   2   5   6    0.61    0.12
   2   5   6    0.83    0.16
   2   5   6    0.49    0.09
  -2   5  -6    0.55    0.11
   2  -5   6    0.58    0.08
  -2  -5  -6    0.87    0.14
   2  -5   6    0.63    0.13
   2   5   7    5.38    0.32
  -2   5  -7    5.89    0.26
   2   5   7    5.28    0.21
   2   5   7    5.33    0.28
   2  -5   7    5.88    0.23
  -2  -5  -7    5.37    0.28
   2  -5   7    5.63    0.31
   2   5   8    1.68    0.22
  -2   5  -8    1.30    0.15
   2   5   8    1.33    0.12
   2  -5   8    1.18    0.18
  -2  -5  -8    1.36    0.18
  -2   5  -9   11.69    0.39
   2   5   9   11.03    0.47
   2   5   9   11.48    0.33
   2  -5   9   11.46    0.47
  -2   5 -10    0.62    0.13
   2   5  10    0.71    0.18
   2  -5  10    0.53    0.17
   2   5  11   10.67    0.50
  -2   5 -11    9.73    0.37
   2  -5  11   10.85    0.50
   2   5  12    0.81    0.22
   2  -5  12    0.66    0.22
   2   5  13    0.28    0.19
   2  -5  13    0.37    0.22
   2   5  14    0.22    0.20
   2   5  15    2.24    0.32
  -2   6  16    2.45    0.38
  -2   6  15    0.02    0.23
  -2   6  14    1.17    0.30
   2   6 -13    1.18    0.20
  -2   6  13    1.35    0.29
   2   6 -12    4.24    0.30
  -2   6  12    4.67    0.42
  -2   6  11    2.52    0.30
   2   6 -11    2.75    0.25
   2   6 -10   11.74    0.45
  -2   6  10   11.55    0.52
  -2  -6  10   12.04    0.49
   2  -6 -10   10.82    0.48
  -2   6   9    0.28    0.18
   2   6  -9    0.31    0.13
   2  -6  -9    0.17    0.12
  -2  -6   9    0.11    0.13
   2   6  -8    0.10    0.12
  -2   6   8    0.31    0.15
  -2  -6   8    0.10    0.11
   2  -6  -8    0.31    0.13
  -2   6   7    1.99    0.23
   2   6  -7    2.44    0.22
   2   6  -7    1.80    0.18
   2  -6  -7    2.47    0.23
  -2  -6   7    1.84    0.19
   2   6  -6   27.56    0.73
  -2   6   6   26.87    0.78
   2   6  -6   27.40    0.71
  -2  -6   6   27.73    0.74
   2  -6  -6   27.30    0.75
   2   6  -5    5.93    0.27
   2   6  -5    6.62    0.29
   2   6  -5    6.45    0.27
  -2   6   5    5.90    0.31
   2  -6  -5    6.75    0.30
  -2  -6   5    5.85    0.28
   2   6  -4   42.18    1.00
   2   6  -4   43.53    1.02
   2   6  -4   41.34    1.01
  -2   6   4   42.01    1.05
  -2  -6   4   42.36    1.00
   2  -6  -4   41.63    1.01
   2   6  -3    9.54    0.34
   2   6  -3    9.92    0.36
   2   6  -3    9.58    0.34
  -2   6   3   10.03    0.38
   2  -6  -3    9.01    0.34
  -2  -6   3    8.95    0.32
  -2   6   2   15.52    0.48
   2   6  -2   16.17    0.46
   2   6  -2   16.16    0.47
   2   6  -2   14.88    0.46
   2   6  -2   16.36    0.47
  -2  -6   2   14.86    0.45
   2  -6  -2   15.35    0.47
   2   6  -1    4.36    0.23
  -2   6   1    4.82    0.25
   2   6  -1    4.81    0.23
  -2   6   1    4.59    0.19
  -2   6   1    4.75    0.24
   2   6  -1    4.81    0.23
   2   6  -1    4.83    0.24
   2  -6  -1    4.88    0.25
  -2  -6   1    4.77    0.22
   2   6   0   16.66    0.51
   2   6   0   16.28    0.47
   2   6   0   16.60    0.49
  -2   6   0   17.33    0.43
  -2   6   0   17.20    0.48
  -2   6   0   16.86    0.49
   2   6   0   15.88    0.48
   2  -6   0   17.07    0.49
  -2  -6   0   16.54    0.47
  -2   6  -1    5.65    0.26
   2   6   1    6.45    0.26
   2   6   1    5.84    0.28
  -2   6  -1    5.95    0.25
   2   6   1    6.17    0.27
   2  -6   1    5.72    0.27
  -2  -6  -1    6.23    0.25
  -2   6  -2   55.78    1.28
   2   6   2   55.81    1.26
   2   6   2   55.52    1.31
   2   6   2   57.37    1.27
  -2   6  -2   56.54    1.24
   2  -6   2   57.49    1.29
  -2  -6  -2   57.20    1.27
   2   6   3    8.75    0.36
  -2   6  -3    9.33    0.34
   2   6   3    9.18    0.32
  -2   6  -3    9.12    0.29
   2   6   3    8.90    0.33
  -2  -6  -3    9.03    0.33
   2  -6   3    9.31    0.34
  -2   6  -4   18.56    0.54
   2   6   4   18.61    0.54
   2   6   4   19.39    0.60
   2   6   4   18.69    0.51
  -2   6  -4   19.37    0.49
   2  -6   4   19.81    0.57
  -2  -6  -4   18.69    0.54
  -2   6  -5    1.07    0.15
   2   6   5    1.32    0.14
   2   6   5    1.15    0.15
   2   6   5    1.39    0.20
  -2   6  -5    1.32    0.12
  -2  -6  -5    1.62    0.17
   2  -6   5    1.61    0.18
  -2   6  -6    7.57    0.32
   2   6   6    7.67    0.38
  -2   6  -6    7.90    0.26
   2   6   6    7.32    0.32
   2   6   6    7.40    0.28
   2  -6   6    7.35    0.35
  -2  -6  -6    7.51    0.32
  -2   6  -7    1.29    0.16
   2   6   7    1.10    0.13
   2   6   7    0.94    0.18
   2  -6   7    1.18    0.17
  -2  -6  -7    1.01    0.16
   2   6   8    0.39    0.16
   2   6   8    0.39    0.10
  -2   6  -8    0.33    0.12
   2  -6   8    0.24    0.15
  -2   6  -9    0.79    0.14
   2   6   9    0.65    0.10
   2   6   9    0.54    0.18
   2  -6   9    0.58    0.18
   2   6  10    2.54    0.30
  -2   6 -10    2.66    0.23
   2  -6  10    2.52    0.27
   2   6  11    1.25    0.25
  -2   6 -11    1.21    0.18
   2  -6  11    1.21    0.23
   2   6  12    3.92    0.38
   2  -6  12    4.44    0.38
   2   6  13    0.74    0.24
   2   6  14    6.53    0.47
   2   6  15    3.22    0.39
  -2   7  16    0.80    0.29
  -2   7  15   -0.19    0.23
  -2   7  14    0.86    0.25
   2   7 -13   -0.01    0.15
  -2   7  13   -0.07    0.19
   2   7 -12    1.50    0.22
  -2   7  12    1.84    0.31
  -2   7  11    4.21    0.40
   2   7 -11    3.89    0.29
   2   7 -10    0.70    0.17
  -2   7  10    0.57    0.20
  -2   7   9    6.36    0.39
   2   7  -9    6.24    0.34
   2  -7  -9    6.17    0.36
  -2  -7   9    5.69    0.34
  -2   7   8    8.34    0.44
   2   7  -8    7.54    0.34
   2   7  -8    7.96    0.37
  -2  -7   8    8.00    0.38
   2  -7  -8    7.00    0.36
  -2   7   7   11.26    0.49
   2   7  -7   12.89    0.43
   2   7  -7   12.23    0.46
  -2  -7   7   12.18    0.45
   2  -7  -7   13.14    0.48
  -2   7   6    1.83    0.22
   2   7  -6    1.53    0.18
   2   7  -6    1.35    0.17
  -2  -7   6    1.12    0.16
   2  -7  -6    1.48    0.18
   2   7  -5    0.12    0.12
  -2   7   5    0.09    0.14
   2   7  -5    0.10    0.09
   2  -7  -5    0.02    0.10
  -2  -7   5    0.00    0.09
   2   7  -4    1.61    0.18
   2   7  -4    1.83    0.18
  -2   7   4    1.66    0.20
   2  -7  -4    1.55    0.18
  -2  -7   4    1.58    0.17
   2   7  -3    0.52    0.13
  -2   7   3    0.36    0.14
   2   7  -3    0.50    0.13
   2   7  -3    0.54    0.12
  -2  -7   3    0.33    0.11
   2  -7  -3    0.35    0.11
   2   7  -2    4.07    0.24
   2   7  -2    3.89    0.24
   2   7  -2    4.20    0.22
   2   7  -2    4.03    0.24
  -2   7   2    4.12    0.24
  -2   7   2    4.12    0.24
  -2  -7   2    3.97    0.22
   2  -7  -2    3.94    0.24
   2   7  -1   19.72    0.57
  -2   7   1   20.14    0.52
   2   7  -1   20.62    0.58
   2   7  -1   19.67    0.59
   2   7  -1   18.84    0.57
  -2   7   1   20.17    0.58
  -2   7   1   20.58    0.58
   2  -7  -1   19.91    0.58
  -2  -7   1   19.82    0.56
   2   7   0   12.62    0.43
   2   7   0   13.70    0.44
  -2   7   0   13.78    0.39
   2   7   0   13.66    0.43
  -2   7   0   13.84    0.44
  -2   7   0   13.26    0.45
   2   7   0   13.95    0.47
   2  -7   0   13.28    0.45
  -2  -7   0   13.76    0.43
   2   7   1    1.30    0.15
  -2   7  -1    1.40    0.16
   2   7   1    1.02    0.13
   2   7   1    1.18    0.17
   2   7   1    1.40    0.17
  -2   7  -1    1.55    0.15
   2  -7   1    1.28    0.15
  -2  -7  -1    1.28    0.14
   2   7   2    6.37    0.28
   2   7   2    6.06    0.28
  -2   7  -2    5.98    0.29
  -2   7  -2    6.07    0.26
   2   7   2    6.74    0.33
   2  -7   2    6.16    0.29
  -2  -7  -2    5.86    0.27
  -2   7  -3    4.97    0.23
   2   7   3    4.82    0.25
   2   7   3    4.60    0.28
  -2   7  -3    4.93    0.27
   2   7   3    4.34    0.23
  -2  -7  -3    5.10    0.25
   2  -7   3    4.71    0.26
  -2   7  -4    0.30    0.09
   2   7   4    0.43    0.12
   2   7   4    0.48    0.11
  -2   7  -4    0.48    0.13
   2   7   4    0.22    0.13
   2  -7   4    0.35    0.12
  -2  -7  -4    0.22    0.10
   2   7   5    0.10    0.14
  -2   7  -5    0.02    0.10
  -2   7  -5    0.04    0.07
   2   7   5    0.26    0.10
   2   7   5    0.07    0.10
  -2  -7  -5    0.16    0.10
   2  -7   5    0.06    0.11
  -2   7  -6    3.65    0.19
   2   7   6    3.24    0.30
  -2   7  -6    3.53    0.25
   2   7   6    3.45    0.22
  -2  -7  -6    3.52    0.24
   2  -7   6    4.13    0.29
   2   7   7    6.88    0.28
   2   7   7    5.74    0.36
  -2   7  -7    6.85    0.33
   2  -7   7    6.93    0.35
   2   7   8   13.95    0.43
   2   7   8   13.80    0.56
  -2   7  -8   14.27    0.49
   2  -7   8   13.72    0.54
   2   7   9   13.67    0.59
   2   7   9   13.20    0.42
  -2   7  -9   14.19    0.49
   2  -7   9   13.74    0.56
   2   7  10    7.40    0.46
  -2   7 -10    6.60    0.34
   2  -7  10    7.36    0.41
  -2   7 -11    0.87    0.18
   2   7  11    0.88    0.25
   2  -7  11    0.88    0.22
   2   7  12    0.16    0.20
   2   7  13   -0.14    0.19
   2   7  14    1.12    0.28
   2   7  15    2.82    0.38
  -2   8  15    1.08    0.31
  -2   8  14    0.07    0.22
   2   8 -13    1.05    0.22
  -2   8  13    0.82    0.29
  -2   8  12    1.10    0.28
   2   8 -12    0.57    0.19
  -2   8  11    0.23    0.23
   2   8 -11    0.39    0.17
  -2   8  10    4.41    0.40
   2   8 -10    5.04    0.34
   2   8  -9    0.15    0.15
  -2   8   9    0.11    0.19
   2   8  -9   -0.01    0.12
   2   8  -8    0.88    0.16
  -2   8   8    0.74    0.23
   2   8  -8    0.70    0.18
   2  -8  -8    0.73    0.18
  -2  -8   8    0.40    0.16
  -2   8   7    0.06    0.15
   2   8  -7    0.24    0.12
   2   8  -7    0.21    0.15
  -2  -8   7    0.25    0.14
   2  -8  -7    0.27    0.14
   2   8  -6    1.77    0.19
  -2   8   6    2.14    0.27
   2   8  -6    2.14    0.22
  -2  -8   6    1.93    0.21
   2  -8  -6    2.02    0.22
   2   8  -5    3.74    0.28
  -2   8   5    2.75    0.27
   2   8  -5    3.26    0.24
   2  -8  -5    3.39    0.26
  -2  -8   5    3.79    0.25
   2   8  -4   12.09    0.44
   2   8  -4   11.33    0.44
  -2   8   4   12.37    0.45
  -2   8   4   12.28    0.48
   2  -8  -4   12.07    0.45
  -2  -8   4   12.15    0.43
   2   8  -3    4.91    0.28
  -2   8   3    5.36    0.31
   2   8  -3    4.79    0.30
  -2   8   3    5.77    0.31
   2   8  -3    5.39    0.27
   2  -8  -3    5.31    0.30
  -2  -8   3    5.11    0.26
  -2   8   2    5.39    0.29
   2   8  -2    5.24    0.29
   2   8  -2    6.24    0.29
   2   8  -2    5.55    0.29
  -2   8   2    5.43    0.30
  -2  -8   2    5.52    0.28
   2  -8  -2    5.36    0.29
  -2   8   1    3.99    0.26
   2   8  -1    3.96    0.26
  -2   8   1    3.83    0.21
   2   8  -1    4.26    0.24
   2   8  -1    4.08    0.27
   2   8  -1    3.92    0.25
  -2   8   1    4.21    0.27
  -2  -8   1    3.46    0.23
   2  -8  -1    4.06    0.26
   2   8   0    0.30    0.12
   2   8   0    0.42    0.13
   2   8   0    0.29    0.12
  -2   8   0    0.20    0.09
  -2   8   0    0.24    0.12
  -2   8   0    0.24    0.11
   2   8   0    0.25    0.11
  -2  -8   0    0.37    0.11
   2  -8   0    0.30    0.12
   2   8   1    0.19    0.12
   2   8   1    0.19    0.10
  -2   8  -1    0.43    0.14
  -2   8  -1    0.47    0.12
   2   8   1    0.34    0.13
   2   8   1    0.23    0.11
   2  -8   1    0.25    0.11
  -2  -8  -1    0.35    0.11
   2   8   2    7.23    0.36
  -2   8  -2    7.43    0.35
  -2   8  -2    7.64    0.31
   2   8   2    7.17    0.33
   2   8   2    7.00    0.31
  -2  -8  -2    6.80    0.31
   2  -8   2    6.94    0.34
   2   8   3    2.92    0.22
   2   8   3    2.78    0.21
   2   8   3    2.63    0.25
  -2   8  -3    3.01    0.23
  -2   8  -3    2.79    0.19
  -2  -8  -3    2.81    0.21
   2  -8   3    2.76    0.23
  -2   8  -4    5.72    0.26
   2   8   4    5.44    0.35
  -2   8  -4    5.27    0.31
   2   8   4    5.94    0.29
  -2  -8  -4    5.74    0.29
   2  -8   4    5.13    0.31
  -2   8  -5    1.52    0.20
  -2   8  -5    1.78    0.16
   2   8   5    1.40    0.21
   2   8   5    1.53    0.18
   2  -8   5    2.19    0.24
  -2  -8  -5    1.53    0.19
  -2   8  -6    6.80    0.35
  -2   8  -6    7.91    0.29
   2   8   6    7.37    0.40
   2   8   6    7.14    0.32
   2  -8   6    8.09    0.39
  -2   8  -7    0.05    0.13
  -2   8  -7    0.18    0.09
   2   8   7    0.02    0.17
   2   8   7    0.00    0.10
   2  -8   7   -0.01    0.13
   2   8   8    0.22    0.19
   2   8   8    0.07    0.10
  -2   8  -8    0.06    0.13
   2  -8   8    0.24    0.16
  -2   8  -9    0.50    0.16
   2   8   9    0.72    0.21
   2   8   9    0.41    0.21
   2  -8   9    0.63    0.20
   2   8  10    1.94    0.30
  -2   8 -10    1.88    0.23
   2  -8  10    1.38    0.25
   2   8  11    0.17    0.21
  -2   8 -11    0.00    0.14
   2   8  12    4.56    0.44
   2   8  13    1.11    0.30
   2   8  14    2.80    0.39
  -2   9  14    0.05    0.23
   2   9 -13    2.33    0.29
  -2   9  13    2.10    0.36
  -2   9  12    0.57    0.26
   2   9 -12    0.47    0.20
  -2   9  11    1.50    0.30
   2   9 -11    1.17    0.24
  -2   9  11    1.08    0.20
   2   9 -10    0.82    0.21
  -2   9  10    0.50    0.16
  -2   9  10    0.76    0.25
   2   9  -9   19.16    0.62
  -2   9   9   19.30    0.75
  -2   9   9   19.50    0.63
   2   9  -9   19.23    0.67
   2   9  -8    3.05    0.29
   2   9  -8    3.52    0.27
  -2   9   8    2.93    0.33
  -2   9   8    3.01    0.27
  -2   9   7    6.43    0.41
   2   9  -7    6.50    0.38
  -2   9   7    6.86    0.36
   2   9  -7    6.97    0.35
   2  -9  -7    6.16    0.35
  -2   9   6    7.07    0.43
  -2   9   6    6.23    0.33
   2   9  -6    5.66    0.31
   2   9  -6    5.84    0.36
  -2  -9   6    5.75    0.33
   2  -9  -6    6.21    0.36
  -2   9   5    0.05    0.12
   2   9  -5    0.00    0.15
   2   9  -5    0.11    0.12
  -2   9   5   -0.07    0.14
  -2  -9   5    0.09    0.11
   2  -9  -5    0.24    0.13
  -2   9   4    6.33    0.38
  -2   9   4    6.28    0.35
   2   9  -4    6.15    0.33
   2   9  -4    5.80    0.35
  -2  -9   4    5.72    0.32
   2  -9  -4    5.61    0.32
   2   9  -3    0.26    0.13
   2   9  -3    0.15    0.13
  -2   9   3    0.17    0.15
  -2   9   3    0.11    0.12
   2  -9  -3    0.23    0.13
  -2  -9   3    0.24    0.12
  -2   9   2   13.78    0.52
   2   9  -2   14.47    0.53
  -2   9   2   14.51    0.46
   2   9  -2   15.05    0.53
  -2   9   2   14.06    0.51
   2  -9  -2   14.98    0.53
  -2  -9   2   15.47    0.51
  -2   9   1   16.74    0.56
   2   9  -1   16.36    0.56
   2   9  -1   17.33    0.60
  -2   9   1   16.72    0.57
  -2   9   1   16.72    0.49
   2   9  -1   16.04    0.54
   2   9  -1   17.31    0.58
  -2  -9   1   16.02    0.53
   2  -9  -1   16.09    0.55
  -2   9   0    1.67    0.22
   2   9   0    1.62    0.20
   2   9   0    1.72    0.21
  -2   9   0    1.19    0.17
   2   9   0    1.78    0.23
   2   9   0    1.37    0.20
  -2   9   0    1.51    0.16
  -2  -9   0    1.79    0.18
   2  -9   0    1.47    0.20
  -2   9  -1   19.51    0.62
   2   9   1   19.46    0.61
   2   9   1   19.31    0.61
  -2   9  -1   18.89    0.59
   2   9   1   18.47    0.64
   2  -9   1   18.55    0.61
  -2  -9  -1   19.76    0.59
   2   9   2    0.89    0.17
   2   9   2    0.83    0.16
  -2   9  -2    1.15    0.16
  -2   9  -2    0.83    0.18
   2   9   2    0.54    0.16
  -2  -9  -2    0.89    0.15
   2  -9   2    0.93    0.16
   2   9   3    0.08    0.14
  -2   9  -3    0.17    0.13
  -2   9  -3    0.39    0.12
   2   9   3    0.44    0.15
  -2  -9  -3    0.29    0.11
   2  -9   3    0.23    0.14
   2   9   4    6.84    0.41
  -2   9  -4    8.00    0.32
   2   9   4    6.89    0.35
  -2   9  -4    7.32    0.38
   2  -9   4    7.89    0.39
  -2   9  -5    6.58    0.29
  -2   9  -5    6.10    0.34
   2   9   5    6.55    0.33
   2   9   5    6.63    0.40
   2  -9   5    6.76    0.36
  -2   9  -6    0.25    0.15
  -2   9  -6    0.62    0.12
   2   9   6    0.47    0.20
   2   9   6    0.49    0.14
   2  -9   6    0.60    0.16
   2   9   7    9.22    0.48
  -2   9  -7    8.75    0.36
   2   9   7    8.64    0.37
  -2   9  -7    9.26    0.43
   2  -9   7    8.78    0.45
   2   9   8    2.23    0.30
  -2   9  -8    2.43    0.26
   2   9   8    2.63    0.23
   2  -9   8    2.87    0.30
   2   9   9    3.69    0.38
  -2   9  -9    2.96    0.29
   2  -9   9    3.44    0.38
   2   9  10    1.82    0.30
  -2   9 -10    2.24    0.25
   2   9  11    0.83    0.25
  -2   9 -11    1.25    0.22
   2   9  12    0.21    0.23
   2   9  13    0.19    0.25
   2   9  14    0.38    0.27
  -2  10  14    5.49    0.52
  -2  10  13    0.57    0.26
   2  10 -13    0.50    0.21
   2  10 -12    6.93    0.44
  -2  10  12    6.01    0.54
  -2  10  11    0.06    0.22
   2  10 -11    0.18    0.19
   2  10 -10    1.32    0.25
  -2  10  10    0.89    0.26
  -2  10  10    1.10    0.21
  -2  10   9    3.70    0.39
   2  10  -9    4.53    0.38
   2  10  -9    3.88    0.29
  -2  10   9    3.89    0.32
  -2  10   8    7.15    0.46
  -2  10   8    6.85    0.38
   2  10  -8    6.64    0.36
   2  10  -8    7.35    0.42
  -2  10   7    2.61    0.32
   2  10  -7    3.08    0.27
   2  10  -7    3.18    0.31
  -2  10   7    3.42    0.31
   2  10  -6    3.51    0.28
  -2  10   6    2.86    0.31
  -2  10   6    3.95    0.33
   2  10  -6    3.09    0.29
  -2  10   5   10.05    0.46
   2  10  -5    9.57    0.44
   2  10  -5    9.85    0.47
  -2  10   5   10.83    0.51
   2 -10  -5    9.75    0.45
   2  10  -4    0.61    0.17
   2  10  -4    0.24    0.15
  -2  10   4    0.56    0.17
  -2  10   4    0.68    0.19
   2 -10  -4    0.68    0.17
   2  10  -3   17.58    0.62
   2  10  -3   17.34    0.60
  -2  10   3   17.90    0.55
  -2  10   3   17.05    0.63
  -2  10   3   17.29    0.61
   2 -10  -3   17.92    0.62
   2  10  -2    5.92    0.35
  -2  10   2    5.72    0.34
  -2  10   2    5.45    0.35
  -2  10   2    5.61    0.29
   2  10  -2    5.53    0.34
   2 -10  -2    5.55    0.34
  -2  10   1    1.98    0.23
   2  10  -1    2.10    0.23
  -2  10   1    2.38    0.21
   2  10  -1    2.14    0.25
   2  10  -1    2.55    0.27
  -2  10   1    1.72    0.23
   2 -10  -1    1.97    0.22
   2  10   0    0.07    0.14
   2  10   0   -0.01    0.12
  -2  10   0    0.10    0.16
  -2  10   0   -0.01    0.13
   2  10   0   -0.15    0.14
   2 -10   0   -0.03    0.11
   2  10   1    4.66    0.31
   2  10   1    5.25    0.34
   2  10   1    4.80    0.32
  -2  10  -1    5.29    0.35
  -2  10  -1    5.03    0.31
   2 -10   1    5.24    0.33
  -2  10  -2    4.96    0.29
   2  10   2    4.67    0.32
   2  10   2    4.79    0.32
   2  10   2    5.29    0.36
  -2  10  -2    4.62    0.32
   2 -10   2    4.64    0.30
  -2  10  -3   -0.06    0.10
  -2  10  -3    0.02    0.15
   2  10   3    0.03    0.12
   2  10   3    0.07    0.17
   2 -10   3    0.08    0.13
  -2  10  -4    4.36    0.27
   2  10   4    4.66    0.37
   2  10   4    4.43    0.31
  -2  10  -4    4.30    0.33
   2 -10   4    3.96    0.31
  -2  10  -5    0.76    0.14
  -2  10  -5    0.76    0.19
   2  10   5    0.41    0.21
   2  10   5    0.57    0.16
   2 -10   5    0.49    0.16
   2  10   6   11.67    0.56
   2  10   6   11.00    0.45
  -2  10  -6   11.62    0.50
  -2  10  -6   11.22    0.41
   2 -10   6   11.72    0.51
   2  10   7    2.23    0.24
   2  10   7    2.96    0.35
  -2  10  -7    2.57    0.29
   2 -10   7    2.32    0.28
  -2  10  -8    4.64    0.35
   2  10   8    5.44    0.46
   2  10   8    4.58    0.30
  -2  10  -9    2.84    0.30
   2  10   9    2.35    0.33
   2  10  10    1.99    0.34
  -2  10 -10    1.99    0.26
  -2  10 -11    0.21    0.18
   2  10  11    0.04    0.21
   2  10  12    5.92    0.53
   2  10  13    1.85    0.33
   2  11 -13    1.60    0.29
  -2  11  13    1.29    0.33
  -2  11  12    0.73    0.31
   2  11 -12    0.98    0.25
  -2  11  11    2.71    0.41
   2  11 -11    2.62    0.32
   2  11 -10   -0.14    0.15
  -2  11  10    0.33    0.18
  -2  11  10    0.47    0.27
  -2  11   9    7.65    0.54
   2  11  -9    7.84    0.47
  -2  11   9    7.19    0.43
  -2  11   8    8.59    0.45
  -2  11   8    8.17    0.51
   2  11  -8    8.32    0.45
   2  11  -8    8.43    0.40
  -2  11   7    0.48    0.21
   2  11  -7    0.57    0.19
  -2  11   7    0.58    0.20
   2  11  -7    0.64    0.17
  -2  11   6    6.22    0.39
   2  11  -6    5.41    0.39
   2  11  -6    5.64    0.35
  -2  11   6    5.85    0.42
   2  11  -5    1.25    0.21
   2  11  -5    1.49    0.24
  -2  11   5    1.34    0.22
  -2  11   5    1.72    0.28
  -2  11   4    0.47    0.18
   2  11  -4    0.47    0.18
  -2  11   4    0.45    0.18
   2  11  -4    0.42    0.17
   2  11  -3    0.32    0.16
  -2  11   3    0.53    0.20
  -2  11   3    0.70    0.16
   2  11  -3    0.42    0.17
  -2  11   3    0.30    0.19
   2 -11  -3    0.59    0.19
  -2  11   2    0.95    0.16
  -2  11   2    0.73    0.20
  -2  11   2    0.79    0.21
   2  11  -2    0.73    0.18
   2  11  -2    0.63    0.20
   2 -11  -2    0.83    0.18
   2  11  -1    5.55    0.34
  -2  11   1    5.14    0.28
  -2  11   1    5.23    0.35
   2  11  -1    5.28    0.35
   2  11  -1    5.55    0.37
  -2  11   1    4.57    0.35
   2 -11  -1    5.11    0.33
  -2  11   0    3.05    0.29
  -2  11   0    2.58    0.29
   2  11   0    2.30    0.27
   2  11   0    2.68    0.28
   2  11   0    2.87    0.28
   2 -11   0    3.03    0.28
   2  11   1   18.81    0.64
  -2  11  -1   16.88    0.63
   2  11   1   17.66    0.66
  -2  11  -1   18.30    0.62
   2  11   1   18.10    0.62
   2 -11   1   16.61    0.62
  -2  11  -2    4.18    0.33
   2  11   2    4.13    0.34
  -2  11  -2    4.37    0.31
   2  11   2    4.16    0.33
   2  11   2    4.39    0.38
   2 -11   2    4.24    0.32
   2  11   3    2.58    0.28
  -2  11  -3    2.66    0.30
  -2  11  -3    2.76    0.25
   2  11   3    2.65    0.30
   2  11   3    2.55    0.28
   2 -11   3    2.65    0.28
   2  11   4    1.44    0.22
  -2  11  -4    1.84    0.21
  -2  11  -4    1.99    0.27
   2  11   4    1.94    0.29
   2 -11   4    1.27    0.21
  -2  11  -5    1.56    0.26
  -2  11  -5    1.91    0.21
   2  11   5    2.29    0.32
   2  11   5    1.66    0.23
  -2  11  -6    0.29    0.18
   2  11   6    0.27    0.20
   2  11   6    0.27    0.16
   2  11   7    4.95    0.32
   2  11   7    4.38    0.43
  -2  11  -7    4.71    0.37
   2  11   8    3.40    0.41
   2  11   8    3.03    0.28
  -2  11  -8    2.97    0.32
  -2  11  -9   12.75    0.57
   2  11   9   13.11    0.69
  -2  11 -10    1.04    0.23
   2  11  10    0.69    0.28
  -2  11 -11    3.78    0.36
   2  11  11    3.74    0.43
   2  11  12    0.29    0.27
  -2  12  12    1.50    0.36
   2  12 -12    2.27    0.33
   2  12 -11    2.44    0.33
  -2  12  11    2.05    0.39
   2  12 -10    2.00    0.32
  -2  12  10    1.87    0.33
  -2  12  10    1.94    0.28
  -2  12   9    0.30    0.19
  -2  12   9    0.24    0.23
   2  12  -9    0.09    0.18
  -2  12   8    0.02    0.18
   2  12  -8    0.25    0.17
   2  12  -8    0.21    0.18
  -2  12   8   -0.17    0.21
  -2  12   7    1.23    0.27
  -2  12   7    1.05    0.24
   2  12  -7    1.77    0.24
   2  12  -7    1.43    0.27
   2  12  -6    3.33    0.31
  -2  12   6    3.24    0.32
  -2  12   6    4.01    0.41
   2  12  -6    2.80    0.31
  -2  12   5    4.83    0.40
   2  12  -5    4.46    0.35
  -2  12   5    4.75    0.42
   2  12  -5    5.09    0.38
   2  12  -4    2.49    0.31
  -2  12   4    1.94    0.26
  -2  12   4    1.79    0.29
   2  12  -4    2.19    0.27
  -2  12   4    1.75    0.23
   2  12  -3   10.28    0.49
  -2  12   3    9.81    0.51
   2  12  -3   10.27    0.50
  -2  12   3   10.57    0.53
  -2  12   3   10.07    0.43
  -2  12   2    8.10    0.38
  -2  12   2    8.03    0.46
  -2  12   2    7.65    0.43
   2  12  -2    7.38    0.43
   2  12  -2    7.98    0.45
  -2  12   1    2.90    0.30
   2  12  -1    3.42    0.35
  -2  12   1    2.88    0.33
   2  12  -1    2.88    0.31
  -2  12   1    2.96    0.26
   2  12   0    2.43    0.29
   2  12   0    2.35    0.30
   2  12   0    2.05    0.26
  -2  12   0    2.00    0.25
  -2  12   0    1.86    0.26
  -2  12  -1    2.35    0.30
   2  12   1    2.61    0.29
  -2  12  -1    2.27    0.26
   2  12   1    2.05    0.28
   2  12   1    2.61    0.30
   2  12   2    0.62    0.20
   2  12   2    0.56    0.18
  -2  12  -2    0.46    0.17
   2  12   2    0.49    0.18
  -2  12  -2    0.25    0.17
  -2  12  -3    6.16    0.40
   2  12   3    6.50    0.46
  -2  12  -3    5.90    0.36
   2  12   3    6.47    0.40
   2  12   3    5.82    0.39
   2  12   4    0.89    0.25
   2  12   4    1.44    0.25
  -2  12  -4    1.27    0.20
   2  12   4    1.47    0.23
  -2  12  -4    1.00    0.24
   2  12   5    4.44    0.43
   2  12   5    3.88    0.34
  -2  12  -5    3.03    0.32
  -2  12  -6    0.36    0.21
   2  12   6    0.66    0.19
   2  12   6    0.78    0.26
   2  12   7    3.18    0.30
   2  12   7    3.10    0.39
  -2  12  -7    3.20    0.34
   2  12   8    0.45    0.25
  -2  12  -8    0.19    0.20
   2  12   9    0.24    0.25
  -2  12  -9    0.11    0.19
   2  12  10    0.01    0.25
  -2  12 -10   -0.25    0.18
   2  12  11    0.99    0.32
  -2  12 -11    1.59    0.28
   2  13 -11    0.61    0.27
  -2  13  10    2.35    0.41
   2  13 -10    3.05    0.38
   2  13  -9    0.99    0.28
  -2  13   9    1.28    0.33
  -2  13   9    0.90    0.24
   2  13  -8    4.60    0.44
  -2  13   8    4.31    0.40
  -2  13   8    4.01    0.44
  -2  13   7    2.70    0.33
  -2  13   7    2.70    0.39
   2  13  -7    2.97    0.36
   2  13  -7    2.42    0.29
   2  13  -6    1.81    0.30
  -2  13   6    1.23    0.28
   2  13  -6    2.11    0.27
  -2  13   6    2.07    0.30
  -2  13   5    0.25    0.22
   2  13  -5    0.17    0.21
  -2  13   5    0.15    0.20
   2  13  -5    0.06    0.17
  -2  13   4   -0.17    0.18
   2  13  -4   -0.05    0.17
  -2  13   4   -0.17    0.18
   2  13  -4    0.07    0.17
  -2  13   3    3.42    0.35
  -2  13   3    3.44    0.37
   2  13  -3    3.77    0.35
   2  13  -3    3.22    0.34
  -2  13   2    5.18    0.43
   2  13  -2    3.95    0.37
   2  13  -2    4.78    0.41
  -2  13   2    5.13    0.43
   2  13  -1    2.16    0.29
  -2  13   1    2.60    0.32
   2  13  -1    2.09    0.29
  -2  13   1    2.30    0.31
   2  13   0    7.76    0.43
   2  13   0    7.34    0.48
  -2  13   0    7.63    0.45
   2  13   0    6.70    0.43
  -2  13   0    7.53    0.48
   2  13   1    0.24    0.19
  -2  13  -1   -0.04    0.15
   2  13   1    0.16    0.19
   2  13   1    0.01    0.19
  -2  13  -1    0.19    0.20
   2  13   2    4.42    0.42
  -2  13  -2    4.27    0.33
   2  13   2    3.83    0.36
  -2  13  -2    4.48    0.39
   2  13   2    4.61    0.40
   2  13   3    0.17    0.22
   2  13   3   -0.41    0.13
  -2  13  -3    0.22    0.21
  -2  13  -3    0.03    0.15
   2  13   3   -0.02    0.16
   2  13   4    0.97    0.24
  -2  13  -4    1.09    0.30
  -2  13  -4    0.99    0.26
   2  13   4    0.84    0.25
   2  13   4    1.16    0.24
  -2  13  -5    0.33    0.20
   2  13   5    0.43    0.24
   2  13   5    0.24    0.20
   2  13   5    0.69    0.22
   2  13   6    0.96    0.23
   2  13   6    0.53    0.25
  -2  13  -6    0.48    0.23
   2  13   7    2.65    0.30
   2  13   7    3.17    0.40
  -2  13  -7    3.73    0.38
   2  13   8    3.87    0.44
  -2  13  -8    2.87    0.33
  -2  13  -9    0.88    0.25
   2  13   9    0.92    0.32
  -2  13 -10    0.60    0.24
  -2  14   9    0.02    0.26
   2  14  -9   -0.20    0.19
  -2  14   9   -0.15    0.20
  -2  14   8   -0.12    0.24
   2  14  -8    0.22    0.24
  -2  14   8    0.05    0.21
   2  14  -7    0.67    0.26
  -2  14   7    0.46    0.28
  -2  14   7    1.07    0.28
  -2  14   6   -0.28    0.21
   2  14  -6   -0.12    0.17
   2  14  -6    0.29    0.24
  -2  14   6   -0.02    0.20
   2  14  -5    3.05    0.38
   2  14  -5    2.22    0.30
  -2  14   5    2.23    0.31
  -2  14   5    2.29    0.34
   2  14  -4    2.39    0.31
  -2  14   4    1.92    0.31
   2  14  -4    2.83    0.37
  -2  14   4    2.72    0.35
   2  14  -3    1.65    0.31
  -2  14   3    1.79    0.31
   2  14  -3    1.44    0.26
  -2  14   3    1.44    0.28
   2  14  -2    0.26    0.21
  -2  14   2    0.23    0.23
   2  14  -2    0.41    0.21
  -2  14   2    0.22    0.21
  -2  14   1    0.93    0.23
  -2  14   1    1.30    0.29
   2  14  -1    0.75    0.23
   2  14  -1    0.56    0.23
   2  14   0   -0.10    0.18
  -2  14   0   -0.28    0.15
   2  14   0   -0.23    0.20
  -2  14   0    0.09    0.21
   2  14   1    0.23    0.21
   2  14   1   -0.02    0.17
  -2  14  -1    0.17    0.16
  -2  14  -1    0.19    0.20
   2  14   1    0.29    0.18
  -2  14  -2    0.08    0.16
   2  14   2    0.17    0.22
   2  14   2    0.21    0.19
  -2  14  -2   -0.07    0.18
   2  14   2    0.31    0.22
   2  14   3    2.39    0.34
  -2  14  -3    2.28    0.32
   2  14   3    2.55    0.33
   2  14   3    2.06    0.30
  -2  14  -3    2.32    0.29
   2  14   4    1.64    0.29
  -2  14  -4    1.86    0.32
   2  14   4    1.92    0.32
   2  14   4    2.00    0.30
   2  14   5    4.99    0.43
  -2  14  -5    5.53    0.46
   2  14   5    4.86    0.44
   2  14   5    5.25    0.51
  -2  14  -6    1.07    0.28
   2  14   6    0.69    0.25
   2  14   6    1.41    0.33
   2  14   6    1.58    0.28
   2  14   7    0.39    0.23
   2  14   7   -0.28    0.18
  -2  14  -7    0.28    0.23
   2  14   7    0.43    0.24
  -2  14  -8    1.34    0.30
   2  14   8    0.53    0.27
   2  15  -7    2.54    0.38
  -2  15   7    2.16    0.35
  -2  15   7    2.26    0.38
   2  15  -6    2.16    0.35
  -2  15   6    2.14    0.39
  -2  15   6    1.74    0.32
   2  15  -5   -0.07    0.23
  -2  15   5    0.05    0.23
   2  15  -5    0.10    0.19
  -2  15   5   -0.02    0.20
  -2  15   4   -0.05    0.19
   2  15  -4   -0.05    0.17
   2  15  -4   -0.13    0.23
  -2  15   4   -0.15    0.21
   2  15  -3    0.01    0.20
   2  15  -3    0.75    0.28
  -2  15   3   -0.12    0.20
  -2  15   3   -0.08    0.23
   2  15  -2    0.63    0.24
   2  15  -2    0.56    0.24
  -2  15   2    0.35    0.25
  -2  15   2    0.64    0.24
  -2  15   1    0.37    0.23
  -2  15   1    0.08    0.19
   2  15  -1    0.72    0.24
   2  15  -1   -0.24    0.23
  -2  15   0    0.22    0.21
   2  15   0    0.07    0.22
   2  15   0   -0.10    0.19
  -2  15   0    0.05    0.18
   2  15   1    0.58    0.25
   2  15   1    0.74    0.26
  -2  15  -1    0.40    0.21
  -2  15  -1    0.88    0.27
  -2  15  -2    0.77    0.25
  -2  15  -2    0.90    0.25
   2  15   2    0.65    0.24
   2  15   2    0.55    0.26
  -2  15  -3    1.86    0.32
   2  15   3    2.19    0.36
   2  15   3    1.75    0.31
   2  15   3    1.28    0.33
   2  15   4    2.67    0.35
  -2  15  -4    3.18    0.40
   2  15   4    3.36    0.43
   2  15   4    3.08    0.36
  -2  15  -5   -0.17    0.20
   2  15   5    0.31    0.21
   2  15   5   -0.19    0.23
   2  15   5    0.12    0.22
   2  15   6    0.37    0.23
  -2  15  -6    0.24    0.22
   2  15   6    0.38    0.24
   2  15   6    0.07    0.29
  -2  16   3    5.80    0.52
  -2  16   3    6.82    0.53
   2  16  -3    6.22    0.53
   2  16  -3    6.17    0.48
  -2  16   2    0.85    0.28
  -2  16   2    1.08    0.31
   2  16  -2    1.43    0.29
   2  16  -2    0.69    0.29
  -2  16   1    0.01    0.20
   2  16  -1    0.20    0.26
   2  16  -1    0.02    0.22
  -2  16   1   -0.06    0.20
   2  16   0    1.13    0.29
   2  16   0    1.11    0.32
  -2  16   0    1.09    0.27
  -2  16   0    1.26    0.31
   2  16   1    1.01    0.31
   2  16   1    0.67    0.26
  -2  16  -1    0.90    0.31
   2  16   2    0.58    0.25
   2  16   2   -0.03    0.21
  -2  16  -2   -0.18    0.22
   3   0 -13    0.27    0.14
   3   0 -11    0.15    0.09
   3   0 -11    0.18    0.13
   3   0 -10   20.98    0.56
   3   0 -10   22.42    0.65
   3   0  -9   -0.13    0.09
   3   0  -9    0.02    0.07
   3   0  -8  118.40    2.50
   3   0  -8  117.66    2.44
   3   0  -7   -0.12    0.06
   3   0  -7   -0.12    0.07
   3   0  -6    1.10    0.11
   3   0  -6    0.76    0.12
   3   0  -5   -0.01    0.06
   3   0  -5    0.00    0.07
   3   0  -4  114.77    2.27
  -3   0   4  109.63    2.27
   3   0  -4  110.44    2.27
  -3   0   3   -0.16    0.06
   3   0  -3   -0.19    0.05
   3   0  -2   11.96    0.28
  -3   0   2   10.70    0.28
  -3   0   2    9.21    0.26
  -3   0   1   -0.01    0.04
  -3   0   1   -0.09    0.04
  -3   0   1   -0.08    0.04
   3   0  -1   -0.05    0.05
   3   0  -1   -0.07    0.05
   3   0  -1   -0.07    0.05
   3   0   0    5.55    0.16
   3   0   0    6.12    0.13
   3   0   0    5.05    0.16
  -3   0  -1   -0.09    0.03
  -3   0  -1    0.00    0.03
  -3   0  -1   -0.01    0.03
   3   0   1   -0.06    0.04
   3   0   1    0.01    0.04
  -3   0  -1   -0.04    0.04
  -3   0  -2    8.14    0.21
  -3   0  -2    8.06    0.19
   3   0   2    8.04    0.21
   3   0   2    7.94    0.23
   3   0   3   -0.02    0.05
   3   0   3   -0.07    0.06
   3   0   4    1.11    0.12
   3   0   4    1.23    0.09
   3   0   5    0.04    0.08
   3   0   5    0.06    0.07
  -3   0  -5    0.03    0.07
   3   0   6    4.32    0.19
   3   0   6    4.04    0.22
  -3   0  -6    4.00    0.20
   3   0   7   -0.03    0.10
   3   0   7   -0.05    0.07
  -3   0  -7   -0.18    0.07
   3   0   8    9.21    0.38
   3   0   8    9.34    0.32
  -3   0  -8    9.23    0.35
   3   0   9    0.05    0.12
   3   0   9   -0.08    0.09
  -3   0  -9   -0.20    0.08
   3   0  10    0.46    0.12
   3   0  11   -0.09    0.11
   3   0  12    0.97    0.16
  -3   1  17    3.09    0.36
  -3   1  16    0.10    0.20
   3   1 -13    6.62    0.29
   3   1 -13    6.33    0.38
   3  -1 -13    5.67    0.37
   3   1 -12    1.39    0.16
   3   1 -12    1.66    0.23
   3  -1 -12    1.70    0.23
   3   1 -11   15.76    0.47
   3  -1 -11   15.63    0.55
   3   1 -10   15.14    0.45
   3  -1 -10   15.19    0.52
   3   1  -9    0.13    0.08
   3  -1  -9    0.15    0.12
   3   1  -8   33.68    0.79
   3  -1  -8   33.44    0.84
  -3  -1   8   33.51    0.85
   3   1  -7   94.60    2.10
   3   1  -7  102.92    2.07
   3  -1  -7  100.73    2.06
   3  -1  -7  102.98    2.11
  -3  -1   7   94.25    2.10
   3  -1  -7   98.31    2.10
   3   1  -6    3.75    0.19
   3   1  -6    3.94    0.18
   3  -1  -6    3.68    0.19
  -3  -1   6    3.80    0.19
   3  -1  -6    4.07    0.21
   3  -1  -6    4.23    0.19
   3   1  -5   80.63    1.68
   3   1  -5   80.49    1.67
  -3  -1   5   81.16    1.68
   3  -1  -5   78.11    1.66
   3  -1  -5   80.06    1.69
   3   1  -4   15.55    0.39
  -3   1   4   13.98    0.37
   3   1  -4   15.41    0.39
  -3  -1   4   14.92    0.38
   3  -1  -4   14.25    0.38
   3  -1  -4   14.92    0.39
  -3  -1   4   15.77    0.42
  -3   1   3   30.69    0.68
   3   1  -3   30.38    0.67
  -3   1   3   30.32    0.67
   3   1  -3   30.80    0.70
   3   1  -3   30.25    0.68
   3  -1  -3   31.18    0.68
  -3  -1   3   30.44    0.68
  -3  -1   3   31.37    0.67
  -3  -1   3   31.08    0.69
   3   1  -2    1.42    0.09
  -3   1   2    1.23    0.09
  -3   1   2    1.17    0.09
   3   1  -2    1.31    0.10
  -3  -1   2    1.36    0.08
   3  -1  -2    1.24    0.10
   3   1  -1   23.10    0.52
   3   1  -1   23.58    0.53
   3   1  -1   23.79    0.48
   3   1  -1   23.44    0.53
  -3  -1   1   23.45    0.53
  -3  -1   1   23.40    0.52
   3  -1  -1   23.54    0.50
  -3  -1   1   23.62    0.53
   3   1   0    0.23    0.06
   3   1   0    0.24    0.03
   3   1   0    0.28    0.06
   3  -1   0    0.30    0.05
  -3  -1   0    0.35    0.05
  -3  -1   0    0.29    0.06
  -3   1  -1   27.94    0.57
   3   1   1   28.78    0.59
   3   1   1   28.22    0.59
   3   1   1   28.16    0.59
   3   1   1   28.75    0.62
  -3  -1  -1   27.93    0.62
  -3  -1  -1   28.71    0.58
  -3  -1  -1   27.57    0.58
   3  -1   1   27.51    0.60
  -3  -1  -1   27.76    0.59
   3   1   2    4.83    0.17
  -3   1  -2    4.88    0.17
   3   1   2    5.16    0.17
   3   1   2    5.11    0.18
   3   1   2    4.98    0.13
   3  -1   2    5.00    0.18
  -3  -1  -2    5.13    0.16
  -3  -1  -2    4.87    0.13
  -3  -1  -2    4.92    0.17
   3   1   3    2.41    0.14
  -3   1  -3    2.53    0.10
   3   1   3    2.22    0.13
  -3  -1  -3    2.31    0.13
  -3  -1  -3    2.63    0.13
   3  -1   3    2.37    0.09
   3  -1   3    2.37    0.14
  -3   1  -4    4.71    0.14
   3   1   4    4.87    0.20
   3   1   4    5.03    0.21
   3  -1   4    5.06    0.15
   3  -1   4    5.09    0.21
  -3  -1  -4    5.03    0.19
   3   1   5    6.79    0.27
  -3   1  -5    6.84    0.18
   3   1   5    6.87    0.25
   3  -1   5    7.02    0.21
   3  -1   5    6.74    0.27
  -3  -1  -5    6.71    0.25
  -3   1  -6    0.16    0.04
   3   1   6    0.18    0.09
   3  -1   6    0.20    0.07
  -3  -1  -6    0.15    0.08
   3  -1   6    0.10    0.09
  -3   1  -7    0.05    0.04
   3   1   7   -0.04    0.08
   3  -1   7    0.07    0.07
  -3  -1  -7    0.04    0.08
   3  -1   7    0.14    0.11
  -3   1  -8    1.43    0.08
   3   1   8    1.39    0.15
  -3  -1  -8    1.39    0.16
   3  -1   8    1.56    0.14
   3  -1   8    1.40    0.18
   3   1   9    9.41    0.35
  -3   1  -9    9.22    0.37
  -3   1  -9    8.68    0.22
   3  -1   9    8.21    0.30
   3  -1   9    8.40    0.39
  -3  -1  -9    8.89    0.36
   3   1  10   -0.04    0.10
   3  -1  10   -0.01    0.12
   3  -1  10    0.07    0.10
   3   1  11   18.13    0.58
   3  -1  11   18.80    0.66
   3  -1  11   18.29    0.54
   3   1  12    7.83    0.38
  -3   2  17   -0.20    0.20
  -3   2  16    0.48    0.24
  -3   2  15    0.50    0.23
   3   2 -13    8.31    0.34
   3  -2 -13    9.28    0.45
   3   2 -12   10.83    0.38
   3  -2 -12   10.40    0.47
   3   2 -11    0.66    0.13
   3  -2 -11    0.35    0.14
  -3  -2  11    0.25    0.15
   3   2 -10   15.43    0.46
  -3  -2  10   14.82    0.52
   3  -2 -10   14.45    0.51
   3   2  -9    0.92    0.13
   3  -2  -9    1.00    0.16
  -3  -2   9    0.92    0.15
   3   2  -8    1.78    0.16
  -3  -2   8    2.35    0.20
   3  -2  -8    2.49    0.21
   3   2  -7    3.14    0.19
   3   2  -7    3.34    0.19
  -3  -2   7    3.12    0.19
   3  -2  -7    2.84    0.19
   3   2  -6    6.40    0.25
   3   2  -6    7.00    0.27
  -3  -2   6    6.96    0.27
   3  -2  -6    6.71    0.27
   3   2  -5    5.47    0.22
   3   2  -5    5.39    0.22
  -3  -2   5    5.21    0.22
   3  -2  -5    5.17    0.23
   3   2  -4   14.87    0.42
   3   2  -4   15.68    0.41
   3   2  -4   15.98    0.41
  -3  -2   4   15.90    0.41
   3  -2  -4   16.89    0.42
   3   2  -3  151.73    3.07
   3   2  -3  147.86    3.05
   3   2  -3  152.77    3.07
  -3   2   3  151.83    3.05
   3  -2  -3  153.30    3.06
  -3  -2   3  153.38    3.04
   3   2  -2    4.04    0.18
  -3   2   2    4.37    0.16
   3   2  -2    4.03    0.17
   3   2  -2    4.16    0.15
  -3  -2   2    4.17    0.14
  -3  -2   2    4.36    0.18
   3  -2  -2    4.22    0.16
   3   2  -1   12.73    0.34
  -3   2   1   13.03    0.31
   3   2  -1   12.06    0.34
   3   2  -1   12.54    0.32
   3   2  -1   12.15    0.29
  -3  -2   1   12.19    0.29
   3  -2  -1   13.04    0.32
   3   2   0   86.73    1.77
   3   2   0   84.37    1.79
  -3   2   0   91.62    1.79
   3   2   0   87.26    1.81
   3  -2   0   91.16    1.80
  -3  -2   0   89.46    1.79
  -3  -2   0   85.84    1.81
  -3  -2   0   88.77    1.76
   3   2   1   16.24    0.37
   3   2   1   16.25    0.38
  -3   2  -1   16.04    0.39
   3   2   1   16.43    0.41
  -3   2  -1   16.58    0.35
   3  -2   1   16.16    0.40
  -3  -2  -1   16.09    0.37
  -3  -2  -1   15.80    0.37
  -3  -2  -1   16.60    0.41
   3   2   2    7.70    0.22
   3   2   2    7.84    0.20
   3   2   2    7.20    0.25
   3  -2   2    7.43    0.24
  -3  -2  -2    7.36    0.24
  -3  -2  -2    7.23    0.19
  -3  -2  -2    7.60    0.22
  -3   2  -3   14.93    0.36
   3   2   3   14.66    0.40
   3   2   3   14.99    0.33
   3   2   3   15.42    0.39
  -3  -2  -3   14.92    0.38
   3  -2   3   14.83    0.40
   3   2   4    9.35    0.30
   3   2   4    9.53    0.22
   3   2   4    9.67    0.32
  -3   2  -4    9.64    0.26
   3  -2   4    9.71    0.22
  -3  -2  -4    9.67    0.29
   3  -2   4    9.85    0.32
   3   2   5    6.32    0.26
  -3   2  -5    6.59    0.20
   3  -2   5    6.69    0.18
  -3  -2  -5    6.52    0.25
   3  -2   5    7.04    0.27
  -3   2  -6   20.88    0.49
   3   2   6   20.64    0.57
   3  -2   6   21.23    0.59
  -3  -2  -6   21.69    0.56
   3  -2   6   21.57    0.48
  -3   2  -7   15.01    0.38
   3   2   7   15.39    0.47
  -3  -2  -7   15.33    0.46
   3  -2   7   15.91    0.38
   3  -2   7   14.41    0.47
  -3   2  -8   33.65    0.74
   3   2   8   33.94    0.86
   3  -2   8   34.71    0.77
  -3  -2  -8   32.32    0.84
   3  -2   8   32.52    0.87
  -3   2  -9    0.01    0.06
   3   2   9   -0.04    0.11
  -3  -2  -9   -0.03    0.09
   3  -2   9    0.03    0.08
   3  -2   9    0.10    0.13
   3   2  10    6.15    0.32
   3  -2  10    6.89    0.37
   3  -2  10    6.79    0.27
   3   2  11    0.33    0.15
   3  -2  11    0.10    0.14
   3   2  12    0.03    0.14
   3  -2  12    0.14    0.17
   3   2  13    1.56    0.22
   3  -2  13    1.66    0.28
  -3   3  17    2.52    0.36
  -3   3  16   -0.30    0.21
  -3   3  15    8.62    0.51
  -3   3  14   -0.27    0.17
  -3   3  13    3.87    0.36
   3   3 -13    3.93    0.25
   3   3 -12    1.85    0.19
  -3  -3  12    1.66    0.22
   3  -3 -12    1.72    0.22
   3   3 -11    0.22    0.11
  -3  -3  11    0.12    0.14
   3  -3 -11    0.01    0.13
   3   3 -10    0.30    0.11
  -3  -3  10    0.68    0.17
   3  -3 -10    0.45    0.15
   3   3  -9    1.28    0.15
   3  -3  -9    1.09    0.16
   3   3  -8    0.16    0.09
  -3  -3   8    0.05    0.10
   3  -3  -8    0.06    0.10
   3   3  -7   28.74    0.74
   3   3  -7   28.50    0.72
   3  -3  -7   28.97    0.75
  -3  -3   7   29.64    0.74
   3   3  -6    0.62    0.10
   3   3  -6    0.69    0.11
  -3  -3   6    0.49    0.10
   3  -3  -6    0.40    0.11
   3   3  -5   20.22    0.54
   3   3  -5   21.09    0.55
   3   3  -5   20.84    0.54
  -3  -3   5   21.38    0.54
   3  -3  -5   21.44    0.56
   3   3  -4   21.10    0.53
   3   3  -4   21.11    0.54
   3   3  -4   21.14    0.54
   3  -3  -4   21.01    0.54
  -3  -3   4   22.47    0.53
   3   3  -3   16.62    0.44
   3   3  -3   15.86    0.41
   3   3  -3   15.18    0.42
   3  -3  -3   16.64    0.43
  -3  -3   3   16.38    0.41
   3   3  -2    2.81    0.16
   3   3  -2    2.67    0.14
   3   3  -2    2.76    0.18
  -3   3   2    2.57    0.14
  -3  -3   2    2.88    0.13
   3  -3  -2    2.78    0.16
  -3   3   1   12.17    0.32
   3   3  -1   11.37    0.34
  -3   3   1   11.31    0.31
   3   3  -1   11.59    0.31
   3   3  -1   11.98    0.34
   3   3  -1   11.30    0.32
   3  -3  -1   11.69    0.33
  -3  -3   1   12.06    0.30
   3   3   0    0.60    0.09
  -3   3   0    0.90    0.10
  -3   3   0    0.86    0.08
   3   3   0    0.75    0.08
  -3  -3   0    0.82    0.08
  -3  -3   0    0.99    0.10
   3  -3   0    0.70    0.09
   3   3   1   22.07    0.52
   3   3   1   22.14    0.56
   3   3   1   22.50    0.52
  -3   3  -1   22.40    0.49
  -3  -3  -1   21.86    0.51
   3  -3   1   22.95    0.54
  -3  -3  -1   22.53    0.51
   3   3   2    1.27    0.13
   3   3   2    1.11    0.10
   3   3   2    1.33    0.10
  -3   3  -2    1.22    0.07
  -3   3  -2    1.38    0.12
  -3  -3  -2    1.32    0.10
   3  -3   2    1.42    0.07
  -3  -3  -2    1.47    0.10
   3  -3   2    1.03    0.11
  -3   3  -3    7.89    0.18
  -3   3  -3    8.17    0.26
   3   3   3    8.48    0.30
   3   3   3    7.84    0.26
   3   3   3    8.05    0.22
  -3  -3  -3    8.13    0.26
   3  -3   3    8.15    0.19
   3  -3   3    8.22    0.28
   3   3   4    0.19    0.10
  -3   3  -4    0.12    0.07
   3   3   4    0.12    0.07
   3   3   4    0.11    0.05
   3  -3   4    0.11    0.09
  -3  -3  -4    0.09    0.07
   3  -3   4    0.15    0.03
   3   3   5    2.17    0.10
   3   3   5    2.21    0.16
  -3   3  -5    2.31    0.14
   3   3   5    2.12    0.18
  -3  -3  -5    2.27    0.16
   3  -3   5    2.09    0.09
   3  -3   5    1.77    0.16
  -3   3  -6    0.16    0.07
   3   3   6    0.11    0.04
   3   3   6    0.12    0.10
   3   3   6    0.16    0.08
   3   3   6    0.08    0.04
   3  -3   6    0.08    0.04
   3  -3   6    0.02    0.08
  -3  -3  -6   -0.11    0.07
  -3   3  -7    7.40    0.25
   3   3   7    7.97    0.33
   3   3   7    7.18    0.18
   3   3   7    7.22    0.18
   3  -3   7    7.57    0.33
   3  -3   7    7.89    0.22
  -3  -3  -7    7.29    0.30
  -3   3  -8    2.13    0.14
   3   3   8    1.83    0.20
   3  -3   8    2.59    0.24
  -3  -3  -8    1.93    0.18
   3  -3   8    2.09    0.12
   3   3   9    5.48    0.31
  -3   3  -9    6.14    0.23
   3  -3   9    5.89    0.34
   3   3  10    3.56    0.29
  -3   3 -10    3.62    0.18
   3  -3  10    4.14    0.33
   3  -3  10    3.64    0.19
   3   3  11   10.19    0.45
   3  -3  11    9.83    0.48
   3   3  12    0.40    0.16
   3  -3  12    0.22    0.18
   3   3  13    4.88    0.35
   3  -3  13    4.32    0.38
   3  -3  14   -0.04    0.20
  -3   4  17    0.15    0.26
  -3   4  16    2.72    0.37
  -3   4  15    0.18    0.21
   3   4 -14    0.12    0.21
  -3   4  14    0.05    0.20
   3   4 -13    1.05    0.17
  -3   4  13    0.56    0.21
   3   4 -12    7.12    0.33
  -3   4  12    6.71    0.41
   3  -4 -12    7.02    0.38
  -3   4  11    0.24    0.19
   3   4 -11    0.25    0.12
   3  -4 -11    0.13    0.13
  -3  -4  11    0.09    0.14
  -3   4  10   15.23    0.57
   3   4 -10   15.69    0.50
  -3  -4  10   15.30    0.54
   3  -4 -10   15.10    0.54
   3   4  -9    1.49    0.16
  -3  -4   9    1.20    0.18
   3  -4  -9    1.35    0.18
   3   4  -8    4.65    0.25
   3  -4  -8    4.85    0.28
  -3  -4   8    5.29    0.28
   3   4  -7    0.08    0.09
   3   4  -7    0.15    0.09
   3  -4  -7    0.14    0.11
  -3  -4   7    0.11    0.10
   3   4  -6    0.31    0.09
   3   4  -6    0.30    0.10
   3   4  -6    0.39    0.10
   3  -4  -6    0.36    0.11
  -3  -4   6    0.28    0.10
   3   4  -5    2.54    0.18
   3   4  -5    2.58    0.18
   3   4  -5    2.66    0.17
  -3  -4   5    2.39    0.17
   3  -4  -5    2.81    0.19
   3   4  -4    1.01    0.12
  -3   4   4    1.69    0.17
   3   4  -4    1.44    0.13
   3   4  -4    1.22    0.12
   3  -4  -4    1.28    0.14
  -3  -4   4    1.18    0.12
   3   4  -3    4.86    0.21
   3   4  -3    4.60    0.21
  -3   4   3    5.15    0.23
   3   4  -3    4.74    0.22
  -3  -4   3    4.52    0.20
   3   4  -2   10.95    0.35
   3   4  -2   10.36    0.33
  -3   4   2   10.52    0.34
   3   4  -2   10.80    0.34
   3   4  -2   10.71    0.31
  -3  -4   2   10.05    0.30
   3  -4  -2   10.58    0.33
  -3   4   1   21.21    0.53
   3   4  -1   21.16    0.55
   3   4  -1   21.37    0.53
   3   4  -1   21.86    0.52
   3   4  -1   21.23    0.55
   3  -4  -1   20.81    0.54
  -3  -4   1   21.05    0.51
   3   4   0   34.30    0.78
  -3   4   0   33.67    0.76
   3   4   0   34.17    0.81
   3   4   0   35.30    0.77
   3   4   0   34.34    0.81
  -3  -4   0   35.25    0.76
   3  -4   0   32.39    0.79
   3   4   1   11.61    0.33
  -3   4  -1   12.05    0.31
   3   4   1   11.77    0.33
   3   4   1   12.05    0.38
  -3  -4  -1   11.74    0.33
   3  -4   1   12.11    0.36
   3  -4   1   11.69    0.28
   3  -4   1   11.96    0.31
   3   4   2    0.50    0.11
  -3   4  -2    0.45    0.10
   3   4   2    0.37    0.08
   3   4   2    0.29    0.08
  -3   4  -2    0.31    0.06
   3  -4   2    0.35    0.09
   3  -4   2    0.51    0.07
  -3  -4  -2    0.45    0.08
  -3   4  -3    0.00    0.08
   3   4   3   -0.06    0.06
   3   4   3   -0.11    0.09
   3   4   3   -0.08    0.06
  -3   4  -3   -0.02    0.04
   3  -4   3    0.08    0.08
   3  -4   3    0.02    0.05
  -3  -4  -3   -0.04    0.06
  -3   4  -4    9.57    0.23
   3   4   4    9.49    0.35
  -3   4  -4    9.28    0.30
   3   4   4    9.44    0.31
   3   4   4    9.06    0.27
   3  -4   4    9.67    0.24
   3  -4   4    8.87    0.32
  -3  -4  -4    8.76    0.30
   3   4   5   11.52    0.41
  -3   4  -5   11.65    0.35
   3   4   5   11.94    0.31
   3   4   5   11.79    0.38
   3  -4   5   11.98    0.40
   3  -4   5   11.55    0.28
  -3  -4  -5   12.20    0.37
   3   4   6   31.88    0.82
   3   4   6   32.78    0.72
   3   4   6   32.39    0.85
  -3   4  -6   33.14    0.78
   3  -4   6   33.59    0.71
   3  -4   6   34.31    0.85
  -3  -4  -6   33.12    0.82
   3   4   7    0.55    0.11
   3   4   7    0.59    0.14
   3   4   7    0.62    0.07
  -3   4  -7    0.86    0.11
  -3  -4  -7    0.64    0.12
   3  -4   7    0.73    0.07
   3  -4   7    0.79    0.16
   3   4   8    7.63    0.21
   3   4   8    7.68    0.37
  -3   4  -8    7.60    0.28
   3  -4   8    7.35    0.35
  -3  -4  -8    7.70    0.33
  -3   4  -9   11.43    0.36
   3   4   9   11.24    0.47
   3  -4   9   12.31    0.49
  -3   4 -10    0.55    0.11
   3   4  10    0.96    0.19
   3  -4  10    0.75    0.20
   3   4  11    0.05    0.15
   3  -4  11    0.07    0.16
   3   4  12    1.44    0.24
   3  -4  12    1.73    0.26
   3   4  13    0.44    0.18
   3  -4  13    0.37    0.20
   3   4  14    2.39    0.30
   3  -4  14    2.23    0.46
  -3   5  17    1.66    0.35
  -3   5  16    0.02    0.23
  -3   5  15    2.06    0.34
  -3   5  14   -0.05    0.21
   3   5 -14    0.17    0.15
  -3   5  13    5.64    0.46
   3   5 -13    5.81    0.34
  -3   5  12    0.46    0.19
   3   5 -12    0.59    0.15
   3  -5 -12    0.26    0.19
  -3   5  11    1.91    0.27
   3   5 -11    2.42    0.23
   3  -5 -11    2.34    0.26
   3   5 -10    0.81    0.16
  -3   5  10    1.23    0.24
   3  -5 -10    1.33    0.20
  -3  -5  10    0.78    0.17
   3   5  -9    0.10    0.12
  -3   5   9    0.34    0.16
   3  -5  -9    0.24    0.13
  -3  -5   9    0.10    0.11
  -3   5   8    2.37    0.26
   3   5  -8    2.58    0.22
   3  -5  -8    2.95    0.25
  -3  -5   8    2.35    0.21
   3   5  -7   14.54    0.47
   3   5  -7   14.67    0.45
   3   5  -7   13.82    0.46
  -3   5   7   14.48    0.51
   3  -5  -7   14.01    0.48
  -3  -5   7   14.33    0.46
   3   5  -6    0.72    0.12
   3   5  -6    0.60    0.12
   3   5  -6    0.64    0.12
  -3   5   6    0.59    0.14
  -3  -5   6    0.73    0.13
   3  -5  -6    0.69    0.12
  -3   5   5   61.52    1.45
   3   5  -5   65.11    1.41
   3   5  -5   63.37    1.42
   3   5  -5   62.43    1.41
  -3  -5   5   62.73    1.40
   3  -5  -5   64.62    1.43
   3   5  -4   11.23    0.36
   3   5  -4   10.21    0.36
  -3   5   4   11.45    0.40
   3   5  -4   10.64    0.37
  -3  -5   4   11.08    0.35
   3  -5  -4   11.77    0.38
   3   5  -3   17.67    0.50
   3   5  -3   17.51    0.48
  -3   5   3   16.44    0.50
   3   5  -3   17.25    0.49
  -3  -5   3   17.04    0.46
   3  -5  -3   16.69    0.48
  -3   5   2    3.96    0.22
   3   5  -2    3.81    0.22
   3   5  -2    3.80    0.19
   3   5  -2    3.59    0.20
   3   5  -2    3.83    0.21
   3  -5  -2    3.72    0.20
  -3  -5   2    3.96    0.19
   3   5  -1   22.74    0.61
  -3   5   1   23.61    0.52
  -3   5   1   22.16    0.58
   3   5  -1   23.66    0.58
   3   5  -1   22.20    0.58
   3   5  -1   22.94    0.61
  -3  -5   1   22.37    0.56
   3  -5  -1   23.30    0.60
   3   5   0   13.32    0.39
   3   5   0   12.65    0.40
   3   5   0   13.20    0.38
  -3   5   0   12.83    0.37
   3  -5   0   13.48    0.40
  -3  -5   0   12.85    0.37
  -3   5  -1   19.02    0.48
   3   5   1   19.44    0.50
  -3   5  -1   18.58    0.52
   3   5   1   19.30    0.51
   3   5   1   19.11    0.54
  -3  -5  -1   19.17    0.49
   3  -5   1   19.85    0.48
   3  -5   1   19.23    0.53
   3   5   2    2.60    0.21
  -3   5  -2    2.55    0.14
   3   5   2    2.32    0.16
  -3   5  -2    2.56    0.17
   3   5   2    2.80    0.16
  -3  -5  -2    2.59    0.16
   3  -5   2    2.32    0.17
   3  -5   2    2.52    0.13
   3  -5   2    2.36    0.14
  -3   5  -3   22.22    0.58
   3   5   3   21.87    0.54
   3   5   3   21.80    0.62
   3   5   3   20.94    0.56
  -3   5  -3   21.47    0.50
  -3  -5  -3   20.95    0.56
   3  -5   3   21.98    0.51
   3  -5   3   22.15    0.60
  -3   5  -4    2.50    0.12
   3   5   4    2.24    0.17
  -3   5  -4    2.46    0.18
   3   5   4    2.23    0.21
   3   5   4    2.51    0.15
  -3  -5  -4    2.51    0.17
   3  -5   4    2.44    0.20
   3  -5   4    2.62    0.12
  -3   5  -5   14.19    0.35
   3   5   5   14.37    0.44
  -3   5  -5   14.28    0.43
   3   5   5   13.95    0.39
   3   5   5   14.45    0.49
  -3  -5  -5   14.64    0.44
   3  -5   5   14.26    0.47
   3  -5   5   14.40    0.35
   3   5   6    2.95    0.20
  -3   5  -6    3.04    0.20
   3   5   6    3.33    0.26
   3   5   6    2.71    0.15
   3  -5   6    2.90    0.13
   3  -5   6    3.01    0.24
  -3  -5  -6    2.88    0.20
  -3   5  -7    2.37    0.19
   3   5   7    2.12    0.14
   3   5   7    2.48    0.25
   3   5   7    2.34    0.21
  -3  -5  -7    2.32    0.20
   3  -5   7    2.90    0.25
   3  -5   7    2.48    0.12
  -3   5  -8    2.11    0.18
   3   5   8    2.31    0.13
   3   5   8    2.72    0.27
   3  -5   8    2.49    0.25
  -3   5  -9    7.14    0.29
   3   5   9    6.99    0.39
   3  -5   9    7.55    0.39
  -3   5 -10    0.26    0.11
   3   5  10    0.40    0.18
   3  -5  10   -0.02    0.16
   3   5  11   19.68    0.70
   3  -5  11   18.97    0.70
   3   5  12   -0.06    0.16
   3  -5  12    0.24    0.19
   3   5  13    7.04    0.45
   3  -5  13    7.68    0.48
   3   5  14    2.10    0.31
  -3   6  16    0.22    0.26
  -3   6  15    0.80    0.29
   3   6 -14   -0.04    0.15
  -3   6  14    0.21    0.20
   3   6 -13   -0.03    0.14
  -3   6  13    0.00    0.21
   3   6 -12    4.59    0.31
  -3   6  12    4.60    0.42
   3   6 -11    3.92    0.28
  -3   6  11    3.65    0.35
   3  -6 -11    3.27    0.31
  -3   6  10   14.25    0.57
   3   6 -10   12.70    0.48
  -3  -6  10   12.50    0.61
   3  -6 -10   13.16    0.53
  -3   6   9    0.26    0.19
   3   6  -9    0.25    0.12
  -3  -6   9    0.41    0.15
   3  -6  -9    0.32    0.13
   3   6  -8    8.36    0.35
   3   6  -8    9.05    0.37
  -3   6   8    8.09    0.43
   3  -6  -8    7.76    0.37
  -3  -6   8    8.57    0.37
  -3   6   7    1.71    0.23
   3   6  -7    1.82    0.20
   3   6  -7    1.58    0.18
  -3  -6   7    1.79    0.20
   3  -6  -7    1.91    0.22
  -3   6   6    1.28    0.19
   3   6  -6    1.30    0.16
   3   6  -6    1.07    0.15
   3   6  -6    1.65    0.18
  -3  -6   6    1.34    0.16
   3  -6  -6    1.48    0.19
   3   6  -5    4.51    0.24
   3   6  -5    4.61    0.26
  -3   6   5    5.34    0.29
   3   6  -5    5.55    0.26
   3  -6  -5    4.56    0.26
  -3  -6   5    4.52    0.24
  -3   6   4   21.68    0.64
   3   6  -4   23.25    0.63
   3   6  -4   22.11    0.62
   3   6  -4   22.25    0.61
   3  -6  -4   22.71    0.63
  -3  -6   4   22.98    0.60
   3   6  -3    7.88    0.32
   3   6  -3    7.87    0.31
   3   6  -3    7.54    0.30
  -3   6   3    7.80    0.32
   3  -6  -3    8.24    0.33
  -3  -6   3    7.95    0.30
   3   6  -2   55.26    1.26
   3   6  -2   51.52    1.22
  -3   6   2   53.69    1.24
   3   6  -2   56.57    1.25
   3   6  -2   55.28    1.26
   3  -6  -2   54.31    1.25
  -3  -6   2   53.88    1.21
  -3   6   1   12.01    0.32
   3   6  -1   11.93    0.40
   3   6  -1   12.55    0.38
   3   6  -1   11.71    0.39
  -3   6   1   11.77    0.39
   3   6  -1   11.53    0.40
  -3  -6   1   12.12    0.37
   3  -6  -1   12.14    0.40
   3   6   0   17.20    0.48
   3   6   0   17.73    0.52
  -3   6   0   17.24    0.50
   3   6   0   17.48    0.53
   3   6   0   17.05    0.50
  -3   6   0   17.14    0.48
   3  -6   0   17.98    0.51
  -3  -6   0   16.45    0.47
   3   6   1    7.99    0.30
  -3   6  -1    7.86    0.32
   3   6   1    7.38    0.29
   3   6   1    7.65    0.32
  -3   6  -1    8.54    0.28
   3  -6   1    7.37    0.30
  -3  -6  -1    7.12    0.28
   3   6   2    2.61    0.18
   3   6   2    2.61    0.18
   3   6   2    2.75    0.21
  -3   6  -2    2.71    0.16
  -3   6  -2    2.59    0.20
   3  -6   2    2.67    0.20
   3  -6   2    2.63    0.14
  -3  -6  -2    2.35    0.16
   3   6   3    1.92    0.16
  -3   6  -3    1.87    0.13
   3   6   3    2.03    0.17
   3   6   3    2.00    0.21
  -3   6  -3    2.38    0.19
   3  -6   3    2.01    0.19
  -3  -6  -3    2.02    0.16
   3   6   4   13.73    0.41
   3   6   4   12.75    0.43
  -3   6  -4   14.27    0.37
   3   6   4   13.71    0.48
  -3   6  -4   13.89    0.44
   3  -6   4   13.86    0.46
  -3  -6  -4   13.65    0.43
   3  -6   4   14.10    0.37
  -3   6  -5    6.68    0.29
  -3   6  -5    6.08    0.21
   3   6   5    7.09    0.30
   3   6   5    6.60    0.34
   3   6   5    6.83    0.26
   3  -6   5    6.64    0.22
   3  -6   5    7.01    0.33
  -3  -6  -5    6.59    0.29
   3   6   6   40.63    1.07
   3   6   6   40.46    1.01
  -3   6  -6   41.55    0.99
   3   6   6   40.51    0.94
  -3  -6  -6   40.57    1.01
   3  -6   6   42.87    1.06
   3  -6   6   40.48    0.89
  -3   6  -7    1.34    0.17
   3   6   7    1.18    0.19
   3   6   7    1.16    0.12
  -3  -6  -7    1.43    0.26
   3  -6   7    1.38    0.19
   3   6   8   23.83    0.76
   3   6   8   23.84    0.59
  -3   6  -8   24.99    0.67
   3  -6   8   22.79    0.73
   3   6   9    0.36    0.18
  -3   6  -9    0.38    0.13
   3  -6   9    0.47    0.16
   3   6  10   10.63    0.51
  -3   6 -10   10.42    0.40
   3  -6  10   10.70    0.50
   3   6  11    0.00    0.17
   3  -6  11   -0.10    0.16
   3   6  12    0.09    0.18
   3  -6  12   -0.15    0.16
   3   6  13    0.26    0.20
   3   6  14    7.21    0.49
   3   6  15    3.72    0.59
  -3   7  16    0.01    0.26
  -3   7  15    1.67    0.32
   3   7 -14    2.71    0.28
  -3   7  14    2.86    0.39
   3   7 -13    3.30    0.30
  -3   7  13    3.37    0.40
  -3   7  12    0.14    0.19
   3   7 -12    0.26    0.16
  -3   7  11    1.15    0.25
   3   7 -11    0.91    0.19
   3   7 -10    0.78    0.18
  -3   7  10    0.62    0.21
   3  -7 -10    0.55    0.16
   3   7  -9    4.90    0.30
  -3   7   9    4.71    0.36
   3  -7  -9    4.74    0.33
   3   7  -8    4.14    0.29
  -3   7   8    4.89    0.37
   3   7  -8    5.00    0.28
   3  -7  -8    4.36    0.31
  -3  -7   8    4.50    0.29
  -3   7   7   11.89    0.50
   3   7  -7   12.43    0.44
   3   7  -7   11.80    0.46
   3  -7  -7   12.37    0.48
  -3  -7   7   12.08    0.45
   3   7  -6    0.82    0.21
   3   7  -6    0.60    0.13
   3   7  -6    0.44    0.14
  -3   7   6    0.49    0.15
  -3  -7   6    0.91    0.15
   3  -7  -6    0.66    0.14
   3   7  -5   18.95    0.58
   3   7  -5   19.37    0.57
  -3   7   5   18.90    0.61
   3   7  -5   18.03    0.56
  -3  -7   5   19.32    0.57
   3  -7  -5   17.74    0.58
   3   7  -4    1.17    0.16
  -3   7   4    1.15    0.18
   3   7  -4    0.80    0.13
   3   7  -4    0.92    0.15
   3  -7  -4    0.84    0.14
  -3  -7   4    1.01    0.15
  -3   7   3    0.10    0.11
   3   7  -3    0.01    0.08
   3   7  -3   -0.06    0.10
   3   7  -3    0.20    0.11
  -3  -7   3    0.07    0.08
   3  -7  -3    0.00    0.09
   3   7  -2    1.94    0.19
   3   7  -2    1.55    0.16
   3   7  -2    2.27    0.21
   3   7  -2    2.13    0.19
  -3   7   2    1.94    0.20
  -3  -7   2    2.29    0.17
   3  -7  -2    2.05    0.20
  -3   7   1    8.11    0.26
   3   7  -1    7.84    0.33
  -3   7   1    8.04    0.33
  -3   7   1    7.85    0.32
   3   7  -1    8.21    0.35
   3   7  -1    7.84    0.31
   3   7  -1    8.11    0.34
   3  -7  -1    7.68    0.33
  -3  -7   1    7.73    0.30
   3   7   0    2.65    0.19
   3   7   0    2.58    0.22
   3   7   0    2.61    0.21
  -3   7   0    2.74    0.19
   3   7   0    2.62    0.23
  -3   7   0    2.76    0.21
  -3  -7   0    2.65    0.18
   3  -7   0    2.80    0.23
   3   7   1   16.99    0.55
   3   7   1   16.98    0.51
  -3   7  -1   17.18    0.53
   3   7   1   16.66    0.50
  -3   7  -1   17.28    0.49
  -3  -7  -1   18.03    0.50
   3  -7   1   16.86    0.53
  -3   7  -2    8.77    0.35
  -3   7  -2    9.11    0.31
   3   7   2    8.86    0.39
   3   7   2    8.73    0.34
   3   7   2    8.79    0.33
   3  -7   2    8.99    0.36
  -3  -7  -2    8.74    0.32
   3   7   3   12.16    0.42
   3   7   3   11.91    0.40
   3   7   3   12.46    0.48
  -3   7  -3   12.91    0.43
  -3   7  -3   12.50    0.37
  -3  -7  -3   11.89    0.40
   3  -7   3   12.83    0.45
  -3   7  -4    3.37    0.18
   3   7   4    3.43    0.21
   3   7   4    3.31    0.22
  -3   7  -4    3.12    0.24
   3   7   4    3.19    0.29
  -3  -7  -4    3.50    0.21
   3  -7   4    3.28    0.26
   3   7   5    6.79    0.38
   3   7   5    6.85    0.31
   3   7   5    6.67    0.29
  -3   7  -5    7.14    0.33
  -3   7  -5    7.19    0.25
   3  -7   5    6.88    0.35
  -3  -7  -5    7.08    0.32
  -3   7  -6    0.55    0.15
   3   7   6    0.60    0.12
  -3   7  -6    0.46    0.09
   3   7   6    0.37    0.16
   3  -7   6    0.32    0.14
   3   7   7    2.28    0.18
   3   7   7    1.77    0.24
  -3   7  -7    2.09    0.21
   3  -7   7    2.26    0.25
   3   7   8    0.99    0.21
   3   7   8    1.09    0.13
  -3   7  -8    0.94    0.17
   3  -7   8    0.86    0.18
   3   7   9    4.66    0.35
  -3   7  -9    4.42    0.27
   3  -7   9    4.75    0.33
  -3   7 -10    1.49    0.19
   3   7  10    0.98    0.24
   3  -7  10    1.50    0.24
   3   7  11    8.66    0.51
   3  -7  11    8.97    0.49
   3   7  12    4.48    0.41
   3   7  13    3.70    0.40
   3   7  14    0.43    0.25
  -3   8  15    0.69    0.29
  -3   8  14    0.01    0.22
   3   8 -14   -0.22    0.15
  -3   8  13   -0.16    0.22
   3   8 -13    0.09    0.17
   3   8 -12    3.49    0.32
  -3   8  12    3.27    0.38
   3   8 -11   -0.30    0.14
  -3   8  11    0.01    0.21
  -3   8  10    5.50    0.41
   3   8 -10    4.79    0.34
   3   8  -9    2.24    0.23
   3   8  -9    2.47    0.26
  -3   8   9    1.64    0.28
   3  -8  -9    2.07    0.25
   3   8  -8    0.09    0.12
   3   8  -8    0.35    0.16
  -3   8   8    0.06    0.16
   3  -8  -8    0.21    0.15
   3   8  -7    0.92    0.17
  -3   8   7    1.06    0.22
   3   8  -7    1.08    0.19
  -3  -8   7    1.02    0.18
   3  -8  -7    0.80    0.17
   3   8  -6    0.02    0.12
   3   8  -6   -0.01    0.12
  -3   8   6    0.16    0.15
  -3  -8   6    0.15    0.11
   3  -8  -6    0.17    0.13
  -3   8   5    0.04    0.15
   3   8  -5    0.02    0.11
   3   8  -5   -0.05    0.11
  -3  -8   5   -0.01    0.10
   3  -8  -5   -0.12    0.11
   3   8  -4    1.32    0.18
   3   8  -4    1.00    0.17
   3   8  -4    1.53    0.18
  -3   8   4    1.63    0.21
  -3  -8   4    1.75    0.19
   3  -8  -4    1.70    0.21
   3   8  -3    4.76    0.26
   3   8  -3    4.66    0.28
  -3   8   3    5.03    0.30
   3   8  -3    4.81    0.29
   3  -8  -3    4.33    0.28
  -3  -8   3    4.76    0.26
  -3   8   2   26.21    0.74
   3   8  -2   25.30    0.74
  -3   8   2   25.85    0.74
   3   8  -2   25.15    0.74
   3   8  -2   26.31    0.72
  -3   8   2   28.12    0.67
   3   8  -2   26.05    0.73
   3  -8  -2   26.62    0.75
  -3  -8   2   26.42    0.71
   3   8  -1    4.06    0.25
  -3   8   1    4.19    0.20
  -3   8   1    4.01    0.25
   3   8  -1    4.07    0.27
  -3   8   1    4.09    0.28
   3   8  -1    4.02    0.26
   3   8  -1    4.36    0.25
   3  -8  -1    4.10    0.27
  -3  -8   1    3.80    0.23
   3   8   0   12.52    0.43
   3   8   0   12.05    0.46
   3   8   0   12.06    0.44
  -3   8   0   12.90    0.46
   3   8   0   12.47    0.45
  -3   8   0   12.02    0.42
  -3  -8   0   11.91    0.41
   3  -8   0   12.14    0.45
   3   8   1    7.70    0.33
   3   8   1    7.15    0.35
  -3   8  -1    8.10    0.32
  -3   8  -1    7.83    0.36
   3   8   1    7.54    0.38
   3   8   1    7.87    0.34
  -3  -8  -1    7.80    0.32
   3  -8   1    8.01    0.35
  -3   8  -2    0.09    0.09
   3   8   2    0.22    0.12
   3   8   2    0.00    0.09
  -3   8  -2    0.36    0.14
   3   8   2   -0.08    0.11
   3  -8   2    0.18    0.12
  -3  -8  -2    0.07    0.08
   3   8   3    0.29    0.11
  -3   8  -3    0.25    0.09
  -3   8  -3    0.24    0.14
   3   8   3    0.21    0.12
   3   8   3    0.41    0.16
   3  -8   3    0.21    0.11
  -3  -8  -3    0.36    0.11
  -3   8  -4   12.52    0.47
  -3   8  -4   12.73    0.39
   3   8   4   12.70    0.51
   3   8   4   12.87    0.44
  -3  -8  -4   12.16    0.44
   3  -8   4   12.82    0.49
   3   8   5    4.86    0.27
  -3   8  -5    5.32    0.23
   3   8   5    4.26    0.34
  -3   8  -5    5.15    0.30
   3  -8   5    4.94    0.30
  -3   8  -6    7.94    0.28
   3   8   6    8.54    0.43
   3   8   6    7.30    0.32
  -3   8  -6    7.53    0.36
   3  -8   6    7.92    0.40
  -3   8  -7   11.09    0.44
   3   8   7   11.73    0.52
   3   8   7   11.15    0.39
   3  -8   7   11.10    0.49
   3   8   8    4.00    0.36
  -3   8  -8    4.13    0.30
   3   8   8    4.33    0.24
   3  -8   8    3.81    0.33
   3   8   9    0.57    0.21
  -3   8  -9    1.01    0.18
   3  -8   9    0.16    0.16
  -3   8 -10   -0.02    0.13
   3   8  10    0.17    0.20
   3  -8  10   -0.27    0.15
   3   8  11    1.70    0.30
   3   8  12    1.11    0.28
   3   8  13    8.97    0.57
   3   8  14    3.01    0.38
  -3   9  15   -0.08    0.26
   3   9 -14    0.03    0.19
  -3   9  14   -0.03    0.26
   3   9 -13    5.76    0.40
  -3   9  13    5.69    0.51
   3   9 -12    0.71    0.22
  -3   9  12    1.20    0.29
  -3   9  11    0.36    0.25
   3   9 -11    0.42    0.19
   3   9 -10    0.37    0.18
  -3   9  10    0.16    0.22
   3   9  -9    3.34    0.28
  -3   9   9    3.51    0.36
   3   9  -9    3.78    0.33
  -3   9   8    8.87    0.49
   3   9  -8    9.18    0.45
   3   9  -8    9.36    0.41
   3  -9  -8    9.11    0.45
   3   9  -7    1.28    0.19
  -3   9   7    0.73    0.20
   3   9  -7    1.11    0.21
   3  -9  -7    0.90    0.19
   3   9  -6   14.61    0.52
  -3   9   6   15.20    0.61
   3   9  -6   14.95    0.55
   3  -9  -6   14.39    0.55
   3   9  -5    1.30    0.22
  -3   9   5    1.48    0.20
  -3   9   5    1.49    0.23
   3   9  -5    1.66    0.21
  -3  -9   5    1.82    0.28
   3  -9  -5    1.87    0.23
  -3   9   4    0.14    0.13
   3   9  -4    0.01    0.13
   3   9  -4    0.35    0.14
  -3   9   4    0.21    0.15
   3  -9  -4    0.14    0.12
  -3  -9   4   -0.01    0.10
  -3   9   3    1.74    0.22
   3   9  -3    1.53    0.21
  -3   9   3    1.77    0.22
   3  -9  -3    1.51    0.20
  -3  -9   3    1.88    0.20
   3   9  -2    0.38    0.15
  -3   9   2    0.15    0.15
   3   9  -2    0.33    0.14
   3   9  -2    0.20    0.14
  -3   9   2    0.30    0.10
  -3   9   2    0.15    0.13
  -3  -9   2    0.15    0.10
   3  -9  -2    0.45    0.14
   3   9  -1    3.72    0.29
  -3   9   1    4.34    0.22
  -3   9   1    4.18    0.29
   3   9  -1    3.71    0.28
  -3   9   1    4.24    0.28
   3   9  -1    4.00    0.29
   3  -9  -1    4.08    0.27
  -3  -9   1    3.99    0.25
  -3   9   0    1.62    0.19
   3   9   0    1.57    0.22
  -3   9   0    2.08    0.24
   3   9   0    1.90    0.22
   3   9   0    1.35    0.19
  -3  -9   0    1.50    0.17
   3  -9   0    1.75    0.20
  -3   9  -1    9.42    0.42
   3   9   1    8.98    0.43
  -3   9  -1    9.38    0.37
   3   9   1    9.42    0.39
   3   9   1    9.38    0.42
  -3  -9  -1    9.36    0.37
   3  -9   1    9.13    0.41
  -3   9  -2    0.54    0.15
   3   9   2    0.49    0.17
  -3   9  -2    0.39    0.12
   3   9   2    0.52    0.17
   3   9   2    0.43    0.15
   3  -9   2    0.71    0.15
  -3  -9  -2    0.81    0.15
   3   9   3    5.16    0.30
   3   9   3    5.67    0.37
  -3   9  -3    5.13    0.26
  -3   9  -3    4.95    0.31
   3  -9   3    5.23    0.31
  -3   9  -4   11.44    0.39
   3   9   4   12.25    0.53
   3   9   4   11.28    0.44
  -3   9  -4   12.16    0.48
   3  -9   4   11.71    0.47
   3   9   5    3.21    0.31
  -3   9  -5    3.21    0.27
  -3   9  -5    3.28    0.21
   3   9   5    3.10    0.25
   3  -9   5    3.52    0.31
  -3   9  -6    8.61    0.41
   3   9   6    8.91    0.49
  -3   9  -6    9.02    0.32
   3   9   6    8.38    0.37
   3  -9   6    8.49    0.43
  -3   9  -7    0.04    0.14
   3   9   7    0.40    0.19
   3   9   7    0.10    0.12
   3  -9   7    0.03    0.14
   3   9   8    0.36    0.19
  -3   9  -8    0.29    0.16
   3   9   8    0.22    0.12
   3  -9   8    0.26    0.17
   3   9   9    1.78    0.30
  -3   9  -9    1.65    0.23
   3  -9   9    1.72    0.25
   3   9  10    3.30    0.37
  -3   9 -10    3.52    0.30
   3   9  11    7.32    0.52
   3   9  12    1.75    0.33
   3   9  13    5.90    0.51
   3  10 -14    0.33    0.24
  -3  10  14    0.30    0.29
   3  10 -13   -0.01    0.18
  -3  10  13   -0.03    0.26
   3  10 -12    9.26    0.50
  -3  10  12    9.56    0.62
   3  10 -11    0.11    0.18
  -3  10  11    0.22    0.25
  -3  10  11    0.08    0.15
   3  10 -10    4.25    0.31
  -3  10  10    3.45    0.32
   3  10 -10    3.80    0.35
  -3  10  10    3.81    0.42
   3  10  -9   13.20    0.53
  -3  10   9   14.08    0.56
  -3  10   9   14.05    0.67
   3  10  -9   14.25    0.59
  -3  10   8    0.18    0.16
   3  10  -8   -0.11    0.12
  -3  10   8    0.16    0.20
   3  10  -8    0.17    0.16
  -3  10   7    4.88    0.36
   3  10  -7    5.85    0.34
   3  10  -7    5.58    0.36
  -3  10   7    6.15    0.44
   3  10  -6    0.64    0.17
  -3  10   6    0.65    0.22
  -3  10   6    0.38    0.16
   3  10  -6    0.32    0.18
   3 -10  -6    0.43    0.15
  -3  10   5    3.51    0.33
   3  10  -5    3.59    0.29
  -3  10   5    3.16    0.29
   3  10  -5    3.83    0.30
   3  10  -4    4.23    0.31
  -3  10   4    4.24    0.34
  -3  10   4    3.50    0.32
   3  10  -4    4.00    0.31
   3 -10  -4    4.33    0.34
  -3  10   3   16.39    0.51
  -3  10   3   15.99    0.60
   3  10  -3   15.82    0.58
   3  10  -3   16.88    0.59
  -3  10   3   15.93    0.60
   3 -10  -3   15.46    0.57
   3  10  -2    9.21    0.44
  -3  10   2    9.53    0.35
  -3  10   2    9.13    0.43
  -3  10   2    9.20    0.43
   3  10  -2    9.79    0.45
   3 -10  -2    9.41    0.43
   3  10  -1    0.47    0.17
  -3  10   1    0.35    0.17
   3  10  -1    0.47    0.17
  -3  10   1    0.32    0.11
  -3  10   1    0.26    0.15
   3  10  -1    0.54    0.17
   3 -10  -1    0.25    0.13
   3  10   0    0.16    0.14
   3  10   0    0.35    0.16
  -3  10   0    0.16    0.13
  -3  10   0    0.30    0.16
   3  10   0    0.25    0.14
   3 -10   0   -0.11    0.11
   3  10   1    0.24    0.14
  -3  10  -1    0.38    0.13
   3  10   1   -0.02    0.16
  -3  10  -1    0.11    0.15
   3  10   1    0.22    0.15
   3 -10   1    0.08    0.13
   3  10   2    0.71    0.18
   3  10   2    0.46    0.18
   3  10   2    0.71    0.19
  -3  10  -2    0.37    0.16
  -3  10  -2    0.61    0.14
   3 -10   2    0.58    0.17
   3  10   3    0.27    0.15
  -3  10  -3    0.23    0.12
  -3  10  -3   -0.03    0.15
   3  10   3    0.34    0.18
   3 -10   3    0.21    0.13
   3  10   4    0.13    0.14
  -3  10  -4    0.12    0.10
  -3  10  -4    0.06    0.15
   3  10   4    0.22    0.18
   3 -10   4   -0.11    0.12
   3  10   5    2.26    0.31
  -3  10  -5    1.45    0.23
   3  10   5    2.43    0.24
  -3  10  -5    2.17    0.19
   3 -10   5    1.63    0.23
   3  10   6   14.39    0.64
   3  10   6   13.60    0.50
  -3  10  -6   13.70    0.54
   3 -10   6   14.29    0.58
   3  10   7    1.74    0.21
   3  10   7    2.01    0.30
  -3  10  -7    1.77    0.24
   3 -10   7    2.52    0.29
   3  10   8    9.05    0.53
  -3  10  -8    8.20    0.44
   3  10   9    2.40    0.36
  -3  10  -9    2.61    0.28
   3  10  10    2.17    0.35
  -3  10 -10    2.52    0.29
   3  10  11    0.00    0.24
   3  10  12   -0.05    0.24
  -3  11  13    2.81    0.43
   3  11 -13    2.64    0.34
   3  11 -12    4.71    0.43
  -3  11  12    4.87    0.51
  -3  11  11    0.57    0.26
  -3  11  11    0.71    0.25
   3  11 -11    0.76    0.23
   3  11 -10    0.64    0.23
  -3  11  10    0.54    0.28
  -3  11  10    0.25    0.18
   3  11  -9    0.62    0.21
  -3  11   9    0.70    0.21
  -3  11   9    0.89    0.28
   3  11  -9    1.09    0.21
  -3  11   8    0.33    0.19
  -3  11   8    0.09    0.19
   3  11  -8    0.31    0.18
   3  11  -8    0.16    0.15
   3  11  -7    0.64    0.22
  -3  11   7    0.15    0.19
  -3  11   7    0.42    0.21
   3  11  -7    0.53    0.18
  -3  11   6    2.63    0.31
   3  11  -6    2.36    0.28
  -3  11   6    2.95    0.31
   3  11  -6    2.82    0.29
  -3  11   5    7.33    0.41
   3  11  -5    7.51    0.42
   3  11  -5    7.47    0.41
  -3  11   5    7.09    0.46
  -3  11   4    1.18    0.23
   3  11  -4    1.41    0.22
  -3  11   4    1.27    0.18
   3  11  -4    1.57    0.24
  -3  11   4    1.42    0.24
   3 -11  -4    1.56    0.23
  -3  11   3    4.33    0.35
  -3  11   3    4.23    0.33
   3  11  -3    3.85    0.31
   3  11  -3    3.76    0.33
  -3  11   3    3.71    0.26
   3 -11  -3    4.62    0.34
  -3  11   2    1.28    0.23
  -3  11   2    0.96    0.16
   3  11  -2    1.07    0.21
  -3  11   2    0.93    0.20
   3  11  -2    1.04    0.20
   3 -11  -2    1.46    0.21
  -3  11   1    1.95    0.26
   3  11  -1    2.03    0.27
   3  11  -1    1.81    0.25
  -3  11   1    1.94    0.25
   3  11  -1    1.70    0.23
  -3  11   1    2.42    0.21
   3 -11  -1    2.13    0.26
   3  11   0    1.33    0.22
   3  11   0    1.17    0.22
  -3  11   0    1.54    0.26
  -3  11   0    1.12    0.19
   3  11   0    1.09    0.22
   3 -11   0    1.26    0.20
  -3  11  -1    0.95    0.18
   3  11   1    1.09    0.22
  -3  11  -1    0.91    0.20
   3  11   1    1.36    0.23
   3  11   1    0.81    0.20
   3 -11   1    1.04    0.20
  -3  11  -2    5.61    0.32
   3  11   2    5.41    0.38
   3  11   2    5.97    0.38
   3  11   2    5.48    0.34
  -3  11  -2    5.20    0.37
   3 -11   2    4.71    0.34
  -3  11  -3    6.95    0.34
   3  11   3    7.08    0.45
   3  11   3    5.69    0.39
  -3  11  -3    6.25    0.38
   3  11   3    7.42    0.40
   3 -11   3    6.95    0.40
  -3  11  -4    3.89    0.27
  -3  11  -4    3.89    0.35
   3  11   4    3.58    0.35
   3  11   4    4.05    0.33
   3 -11   4    4.59    0.35
   3  11   5    6.43    0.36
  -3  11  -5    5.64    0.37
   3  11   5    6.08    0.45
   3 -11   5    5.52    0.37
   3  11   6    0.75    0.23
  -3  11  -6    0.59    0.20
   3  11   6    1.12    0.20
   3  11   7    0.18    0.15
   3  11   7    0.06    0.22
  -3  11  -7    0.05    0.17
  -3  11  -8    1.31    0.25
   3  11   8    1.51    0.31
  -3  11  -9    0.77    0.22
   3  11   9    1.26    0.31
   3  11  10    0.76    0.29
  -3  11 -10    0.68    0.22
   3  11  11    2.57    0.39
   3  12 -12    1.29    0.29
  -3  12  12    1.17    0.35
  -3  12  11    1.96    0.37
   3  12 -11    1.32    0.29
  -3  12  10    5.21    0.51
  -3  12  10    5.36    0.41
   3  12 -10    5.76    0.46
   3  12  -9    1.18    0.27
  -3  12   9    1.59    0.34
  -3  12   9    1.17    0.25
  -3  12   8    0.95    0.24
   3  12  -8    1.92    0.26
   3  12  -8    1.48    0.26
  -3  12   8    1.68    0.30
   3  12  -7    4.20    0.35
  -3  12   7    4.14    0.41
   3  12  -7    4.91    0.42
  -3  12   7    4.57    0.39
  -3  12   6    0.10    0.18
   3  12  -6   -0.11    0.19
   3  12  -6    0.34    0.18
  -3  12   6    0.24    0.19
  -3  12   5    0.28    0.21
  -3  12   5   -0.07    0.18
   3  12  -5    0.04    0.18
   3  12  -5    0.14    0.17
  -3  12   5   -0.15    0.12
   3  12  -4    0.87    0.24
  -3  12   4    1.25    0.20
  -3  12   4    1.24    0.24
   3  12  -4    1.60    0.24
  -3  12   4    1.34    0.26
  -3  12   3    8.59    0.47
   3  12  -3    8.91    0.47
   3  12  -3    8.75    0.49
  -3  12   3    8.58    0.48
  -3  12   3    7.72    0.41
   3  12  -2    2.83    0.32
   3  12  -2    2.54    0.29
  -3  12   2    2.47    0.29
  -3  12   2    2.37    0.29
  -3  12   1   10.33    0.51
   3  12  -1   11.71    0.54
  -3  12   1   11.14    0.54
   3  12  -1   10.49    0.52
   3  12  -1   10.84    0.50
  -3  12   0    2.28    0.30
   3  12   0    2.22    0.28
   3  12   0    2.17    0.29
   3  12   0    2.59    0.29
  -3  12   0    2.21    0.27
  -3  12  -1    4.90    0.34
   3  12   1    4.57    0.37
   3  12   1    5.40    0.41
  -3  12  -1    5.05    0.37
   3  12   1    5.30    0.36
   3  12   2   -0.04    0.16
  -3  12  -2    0.17    0.19
   3  12   2    0.18    0.17
   3  12   2    0.32    0.18
  -3  12  -2    0.34    0.15
   3  12   3    2.47    0.29
   3  12   3    2.58    0.32
  -3  12  -3    2.15    0.28
  -3  12  -3    2.41    0.25
   3  12   3    2.36    0.29
  -3  12  -4    2.60    0.33
   3  12   4    2.21    0.29
   3  12   4    3.21    0.37
  -3  12  -4    3.03    0.33
   3  12   4    3.26    0.32
  -3  12  -5    3.66    0.36
   3  12   5    3.02    0.30
   3  12   5    2.37    0.33
   3  12   6    2.62    0.35
  -3  12  -6    2.14    0.28
   3  12   6    2.85    0.29
  -3  12  -7    4.94    0.41
   3  12   7    4.76    0.33
   3  12   7    4.52    0.46
  -3  12  -8    0.09    0.19
   3  12   8    0.09    0.25
   3  12   9    3.09    0.41
  -3  12  -9    2.32    0.31
  -3  12 -10    0.11    0.19
   3  12  10    0.39    0.28
   3  13 -11    0.20    0.25
   3  13 -10    0.39    0.25
  -3  13  10    0.35    0.22
  -3  13  10    0.45    0.28
  -3  13   9    0.23    0.23
   3  13  -9    0.33    0.24
  -3  13   9    0.47    0.22
  -3  13   8    5.03    0.50
   3  13  -8    5.47    0.46
   3  13  -8    4.77    0.51
  -3  13   8    5.29    0.44
   3  13  -7    3.58    0.38
  -3  13   7    3.18    0.38
   3  13  -7    3.73    0.35
  -3  13   7    3.44    0.37
   3  13  -6    8.48    0.53
  -3  13   6    7.84    0.54
  -3  13   6    9.27    0.52
   3  13  -6    8.89    0.48
  -3  13   5    2.11    0.29
  -3  13   5    2.14    0.33
   3  13  -5    3.00    0.33
   3  13  -5    2.49    0.32
   3  13  -4    5.37    0.40
  -3  13   4    5.43    0.45
   3  13  -4    4.71    0.41
  -3  13   4    5.44    0.43
   3  13  -3    0.17    0.19
   3  13  -3    0.19    0.19
  -3  13   3    0.13    0.18
  -3  13   3    0.35    0.20
  -3  13   2    0.19    0.21
   3  13  -2    0.51    0.23
   3  13  -2    0.66    0.22
  -3  13   2    0.52    0.20
  -3  13   1    0.45    0.19
   3  13  -1    0.25    0.18
  -3  13   1    0.04    0.18
   3  13  -1    0.37    0.21
  -3  13   0    0.41    0.18
   3  13   0    0.42    0.20
  -3  13   0    0.42    0.22
   3  13   0    0.75    0.21
   3  13   0    0.54    0.22
   3  13   1    3.87    0.36
  -3  13  -1    2.66    0.29
   3  13   1    3.22    0.33
  -3  13  -1    3.85    0.38
   3  13   1    2.65    0.34
  -3  13  -2    3.51    0.32
   3  13   2    2.79    0.33
   3  13   2    2.76    0.31
   3  13   2    2.77    0.34
  -3  13  -2    2.51    0.31
  -3  13  -3    5.18    0.42
   3  13   3    3.93    0.40
  -3  13  -3    4.20    0.33
   3  13   3    4.51    0.39
   3  13   3    4.31    0.38
  -3  13  -4    2.57    0.31
   3  13   4    3.34    0.37
   3  13   4    2.49    0.34
   3  13   4    2.60    0.31
  -3  13  -5    0.25    0.21
   3  13   5    0.69    0.21
   3  13   5    0.61    0.24
   3  13   5    0.42    0.25
   3  13   6    0.51    0.20
  -3  13  -6    0.40    0.22
   3  13   6    0.18    0.25
   3  13   7    0.04    0.21
  -3  13  -7    0.13    0.19
  -3  13  -8    0.33    0.22
   3  13   8    0.15    0.26
  -3  13  -9    0.90    0.26
   3  13   9    0.74    0.26
  -3  14   9    2.52    0.41
  -3  14   9    2.22    0.33
   3  14  -9    2.52    0.37
  -3  14   8    5.06    0.51
   3  14  -8    3.75    0.40
  -3  14   8    4.50    0.42
  -3  14   7   -0.03    0.22
   3  14  -7    0.07    0.24
  -3  14   7    0.51    0.27
   3  14  -7    0.18    0.20
  -3  14   6   -0.01    0.18
   3  14  -6   -0.49    0.20
  -3  14   6   -0.14    0.22
   3  14  -6    0.06    0.18
   3  14  -5    2.40    0.31
  -3  14   5    2.10    0.31
  -3  14   5    1.94    0.31
   3  14  -5    2.73    0.36
  -3  14   4    1.00    0.28
   3  14  -4    1.29    0.29
   3  14  -4    1.12    0.24
  -3  14   4    1.66    0.31
  -3  14   3    2.70    0.36
   3  14  -3    2.10    0.30
   3  14  -3    2.13    0.31
  -3  14   3    2.24    0.33
  -3  14   2    1.48    0.27
   3  14  -2    2.27    0.31
  -3  14   2    2.28    0.32
   3  14  -2    1.97    0.32
   3  14  -1    2.75    0.35
   3  14  -1    3.07    0.37
  -3  14   1    2.14    0.30
  -3  14   1    2.27    0.32
  -3  14   0    2.79    0.36
   3  14   0    2.39    0.32
   3  14   0    2.10    0.30
  -3  14   0    2.15    0.29
   3  14   0    2.28    0.31
  -3  14  -1    1.09    0.25
  -3  14  -1    0.91    0.22
   3  14   1    0.89    0.23
   3  14   1    0.81    0.26
   3  14   1    0.44    0.23
   3  14   2   -0.15    0.19
   3  14   2    0.12    0.19
   3  14   2   -0.23    0.17
  -3  14  -2    0.02    0.19
  -3  14  -2    0.00    0.15
   3  14   3    0.32    0.22
   3  14   3    0.54    0.27
   3  14   3    0.39    0.21
  -3  14  -3    0.61    0.25
   3  14   4    4.95    0.43
   3  14   4    4.80    0.48
  -3  14  -4    4.86    0.45
   3  14   4    3.91    0.39
  -3  14  -5    1.29    0.29
   3  14   5    1.08    0.26
   3  14   5    1.27    0.30
   3  14   5    1.23    0.27
   3  14   6    4.94    0.41
   3  14   6    4.68    0.45
   3  14   6    5.11    0.51
  -3  14  -6    5.84    0.48
  -3  14  -7    0.17    0.22
   3  14   7   -0.02    0.22
   3  14   7    0.29    0.25
  -3  14  -8    0.99    0.28
  -3  15   7    2.41    0.37
   3  15  -7    2.85    0.38
  -3  15   7    2.02    0.36
  -3  15   6    0.83    0.25
   3  15  -6    0.91    0.30
   3  15  -6    1.12    0.29
  -3  15   6    0.92    0.30
   3  15  -5    0.44    0.23
  -3  15   5    0.87    0.29
   3  15  -5    0.25    0.26
  -3  15   5    0.33    0.22
   3  15  -4   -0.17    0.18
  -3  15   4    0.16    0.23
   3  15  -4   -0.25    0.19
  -3  15   4    0.10    0.23
  -3  15   3    0.24    0.22
   3  15  -3    0.54    0.24
  -3  15   3    0.35    0.25
   3  15  -3    0.37    0.26
  -3  15   2    0.24    0.25
   3  15  -2    0.14    0.21
  -3  15   2    0.35    0.21
   3  15  -2    0.02    0.23
   3  15  -1    0.49    0.27
   3  15  -1    0.96    0.26
  -3  15   1    0.87    0.25
  -3  15   1    0.67    0.25
   3  15   0    0.29    0.23
  -3  15   0   -0.14    0.19
  -3  15   0    0.15    0.18
   3  15   0    0.08    0.20
   3  15   1    0.29    0.21
   3  15   1    0.44    0.25
  -3  15  -1    0.23    0.25
  -3  15  -1    0.35    0.19
   3  15   1    0.15    0.22
   3  15   2   -0.23    0.19
  -3  15  -2    0.03    0.23
   3  15   2   -0.13    0.23
   3  15   2    0.13    0.22
   3  15   3    1.48    0.29
   3  15   3    0.95    0.27
   3  15   3    1.47    0.29
  -3  15  -3    1.80    0.33
   3  15   4    0.24    0.22
   3  15   4    0.35    0.24
  -3  15  -4   -0.10    0.20
   3  15   4   -0.19    0.19
  -3  15  -5    0.53    0.24
   3  15   5    0.97    0.27
   3  15   5    0.46    0.23
   3  15   5    0.99    0.31
   3  15   6    0.84    0.28
  -3  16   3    2.61    0.39
   3  16  -3    2.90    0.37
   3  16  -3    3.23    0.50
  -3  16   3    2.78    0.38
   3  16  -2    0.42    0.28
  -3  16   2    0.91    0.29
  -3  16   2    1.01    0.27
   3  16  -2    0.62    0.25
   3  16  -1    1.74    0.32
  -3  16   1    0.82    0.25
   3  16  -1    1.06    0.29
  -3  16   1    1.51    0.32
  -3  16   0   -0.05    0.21
  -3  16   0    0.41    0.32
   3  16   0    0.04    0.24
   3  16   0    0.06    0.26
  -3  16  -1    0.93    0.33
   3  16   1    1.37    0.33
   3  16   1    0.87    0.29
   3  16   2    0.64    0.27
   4   0 -14    7.15    0.42
   4   0 -13    0.13    0.15
   4   0 -12    6.73    0.31
   4   0 -12    7.24    0.37
   4   0 -11   -0.21    0.12
   4   0 -11    0.05    0.10
   4   0 -10    8.13    0.31
   4   0 -10    8.30    0.36
   4   0  -9    0.04    0.08
   4   0  -9   -0.03    0.09
   4   0  -8  100.37    2.10
   4   0  -8  100.21    2.14
   4   0  -8   98.19    2.13
   4   0  -7   -0.05    0.07
   4   0  -7   -0.10    0.07
   4   0  -6    0.01    0.07
   4   0  -6    0.02    0.07
   4   0  -5    0.05    0.07
   4   0  -5    0.02    0.07
   4   0  -4    0.12    0.07
   4   0  -4    0.03    0.06
  -4   0   3   -0.04    0.05
   4   0  -3   -0.04    0.07
  -4   0   3   -0.04    0.04
   4   0  -2   12.62    0.32
  -4   0   2   12.40    0.33
  -4   0   1   -0.02    0.05
   4   0  -1    0.01    0.06
   4   0  -1    0.04    0.06
  -4   0   1    0.01    0.04
  -4   0   1    0.04    0.05
   4   0  -1   -0.05    0.02
   4   0  -1   -0.01    0.06
   4   0   0   28.96    0.63
   4   0   0   29.24    0.59
  -4   0   0   28.79    0.63
   4   0   0   29.68    0.63
  -4   0   0   28.96    0.63
  -4   0  -1   -0.07    0.04
  -4   0  -1   -0.10    0.03
   4   0   1   -0.11    0.04
  -4   0  -1   -0.07    0.03
  -4   0  -1   -0.11    0.04
   4   0   1   -0.03    0.04
  -4   0  -2    5.74    0.17
  -4   0  -2    5.95    0.16
   4   0   2    5.85    0.18
  -4   0  -2    6.24    0.18
   4   0   2    5.91    0.17
  -4   0  -3    0.01    0.05
  -4   0  -3   -0.02    0.03
  -4   0  -3    0.04    0.04
   4   0   3   -0.07    0.04
   4   0   3   -0.05    0.06
   4   0   4    1.04    0.12
  -4   0  -4    1.10    0.11
   4   0   4    1.09    0.09
   4   0   5    0.02    0.06
  -4   0  -5   -0.04    0.07
   4   0   5   -0.02    0.08
  -4   0  -6    2.81    0.18
   4   0   6    2.81    0.15
   4   0   6    2.41    0.19
  -4   0  -7    0.05    0.08
   4   0   7   -0.03    0.10
   4   0   7   -0.03    0.07
   4   0   8   28.58    0.79
  -4   0  -8   30.10    0.77
   4   0   8   29.22    0.72
   4   0   9    0.12    0.13
   4   0   9   -0.10    0.08
   4   0  10    9.44    0.35
   4   0  11   -0.01    0.10
  -4   1  17   -0.09    0.21
   4   1 -14    2.07    0.26
   4   1 -14    1.80    0.20
   4  -1 -14    2.42    0.28
   4   1 -13    1.28    0.22
   4   1 -13    0.87    0.15
   4  -1 -13    0.72    0.18
   4   1 -12   12.90    0.43
   4   1 -12   12.43    0.51
   4  -1 -12   12.81    0.51
   4   1 -11   50.42    1.19
   4  -1 -11   52.28    1.28
   4   1 -10    1.95    0.17
   4  -1 -10    1.90    0.21
   4   1  -9   11.57    0.38
   4  -1  -9   11.96    0.43
   4   1  -8   18.42    0.53
   4   1  -8   18.18    0.51
   4  -1  -8   18.76    0.54
   4  -1  -8   18.41    0.54
   4  -1  -8   18.28    0.50
   4   1  -7   21.54    0.56
   4   1  -7   22.30    0.58
   4  -1  -7   21.55    0.58
   4  -1  -7   22.24    0.59
   4  -1  -7   21.37    0.56
   4   1  -6   17.01    0.48
   4   1  -6   18.25    0.48
   4  -1  -6   17.73    0.49
   4  -1  -6   18.44    0.49
   4  -1  -6   17.76    0.47
   4   1  -5   31.44    0.74
   4   1  -5   31.18    0.73
   4  -1  -5   31.62    0.73
   4  -1  -5   32.04    0.74
   4   1  -4    1.99    0.13
   4   1  -4    1.80    0.14
   4  -1  -4    1.80    0.13
   4  -1  -4    1.67    0.13
   4   1  -3   27.25    0.59
   4   1  -3   26.03    0.62
   4   1  -3   26.35    0.63
   4  -1  -3   27.98    0.60
   4   1  -2   13.71    0.36
   4   1  -2   14.77    0.32
   4   1  -2   13.80    0.37
  -4  -1   2   14.97    0.37
  -4  -1   2   14.81    0.38
   4  -1  -2   14.30    0.34
  -4  -1   2   14.32    0.37
   4   1  -1   65.83    1.33
  -4   1   1   68.00    1.39
   4   1  -1   69.73    1.40
   4   1  -1   68.92    1.39
   4   1  -1   67.09    1.40
  -4   1   1   65.70    1.36
  -4   1   1   69.35    1.35
  -4  -1   1   64.50    1.39
   4  -1  -1   69.40    1.36
  -4  -1   1   64.81    1.40
  -4  -1   1   65.21    1.38
   4   1   0    1.38    0.05
   4   1   0    1.43    0.10
  -4   1   0    1.31    0.07
  -4   1   0    1.21    0.09
   4   1   0    1.44    0.05
   4   1   0    1.55    0.12
  -4  -1   0    1.38    0.10
  -4  -1   0    1.39    0.10
   4  -1   0    1.36    0.08
  -4   1  -1    2.76    0.09
   4   1   1    2.79    0.13
   4   1   1    2.56    0.11
   4   1   1    2.69    0.10
   4   1   1    2.57    0.10
   4  -1   1    2.61    0.12
  -4  -1  -1    2.67    0.08
  -4  -1  -1    2.54    0.13
  -4  -1  -1    2.81    0.11
  -4  -1  -1    2.57    0.08
   4   1   2    0.61    0.08
   4   1   2    0.67    0.07
  -4   1  -2    0.66    0.05
   4   1   2    0.67    0.07
   4   1   2    0.59    0.05
  -4  -1  -2    0.60    0.08
  -4  -1  -2    0.66    0.05
  -4  -1  -2    0.74    0.07
   4  -1   2    0.62    0.05
   4  -1   2    0.88    0.09
   4   1   3   21.44    0.52
   4   1   3   21.69    0.52
  -4  -1  -3   22.59    0.51
  -4  -1  -3   22.42    0.52
  -4  -1  -3   22.08    0.45
   4  -1   3   22.06    0.46
   4  -1   3   21.81    0.53
   4   1   4    7.31    0.24
  -4   1  -4    7.05    0.19
   4   1   4    7.17    0.26
   4  -1   4    6.85    0.25
  -4  -1  -4    7.13    0.24
  -4  -1  -4    7.85    0.24
   4  -1   4    7.09    0.19
   4   1   5   76.40    1.62
  -4   1  -5   78.62    1.54
   4   1   5   76.11    1.65
  -4  -1  -5   76.43    1.63
   4  -1   5   76.57    1.56
   4  -1   5   76.01    1.65
   4   1   6    0.08    0.08
  -4   1  -6    0.03    0.03
   4   1   6    0.03    0.09
  -4  -1  -6    0.01    0.07
   4  -1   6    0.15    0.10
   4  -1   6    0.08    0.05
   4   1   7   21.09    0.56
  -4   1  -7   20.54    0.44
   4  -1   7   21.11    0.51
   4  -1   7   21.26    0.61
  -4  -1  -7   20.76    0.57
   4   1   8   11.72    0.39
  -4  -1  -8   12.20    0.41
   4  -1   8   11.56    0.44
   4  -1   8   11.57    0.34
  -4   1  -9    0.20    0.19
   4   1   9    0.57    0.12
   4  -1   9    0.48    0.10
   4  -1   9    0.60    0.17
   4   1  10    1.18    0.17
   4  -1  10    1.42    0.14
   4  -1  10    0.97    0.20
   4   1  11    4.27    0.27
   4  -1  11    4.49    0.35
   4   1  12    1.57    0.30
  -4   2  18    4.21    0.45
  -4   2  17    0.50    0.26
  -4   2  16    8.58    0.52
   4   2 -14    8.38    0.45
   4   2 -14    8.03    0.36
   4   2 -13    0.15    0.12
   4  -2 -13    0.31    0.16
   4   2 -12    0.53    0.13
   4  -2 -12    0.44    0.17
   4   2 -11    0.32    0.12
   4  -2 -11    0.31    0.14
   4   2 -10   12.39    0.40
   4  -2 -10   11.23    0.44
  -4  -2  10   11.35    0.44
   4   2  -9    1.80    0.17
  -4  -2   9    1.39    0.16
   4  -2  -9    1.74    0.19
   4   2  -8   14.36    0.43
   4   2  -8   13.23    0.44
   4  -2  -8   13.55    0.45
  -4  -2   8   13.80    0.44
   4   2  -7   12.14    0.39
   4   2  -7   12.34    0.38
   4  -2  -7   12.44    0.41
  -4  -2   7   11.89    0.39
   4   2  -6   12.87    0.39
   4   2  -6   13.28    0.40
  -4  -2   6   12.84    0.39
   4  -2  -6   13.29    0.40
   4   2  -5    0.05    0.07
   4   2  -5    0.19    0.09
   4  -2  -5    0.13    0.08
  -4  -2   5    0.05    0.07
   4   2  -4    3.09    0.15
   4   2  -4    2.88    0.16
   4   2  -4    3.04    0.18
  -4  -2   4    3.03    0.15
   4  -2  -4    3.02    0.17
   4   2  -3    4.76    0.20
   4   2  -3    5.02    0.18
   4   2  -3    5.18    0.21
   4  -2  -3    5.05    0.19
  -4  -2   3    4.92    0.17
   4   2  -2   58.78    1.26
   4   2  -2   59.00    1.28
   4   2  -2   59.94    1.28
   4   2  -2   59.13    1.22
  -4  -2   2   59.77    1.21
   4  -2  -2   60.59    1.25
   4   2  -1   22.90    0.57
  -4   2   1   25.06    0.55
  -4   2   1   23.58    0.49
   4   2  -1   24.18    0.58
   4   2  -1   23.90    0.55
   4   2  -1   24.74    0.51
   4  -2  -1   24.40    0.54
  -4  -2   1   23.90    0.50
  -4  -2   1   23.18    0.57
  -4  -2   1   24.04    0.55
   4   2   0   62.73    1.27
   4   2   0   63.47    1.30
   4   2   0   64.57    1.34
  -4  -2   0   63.36    1.33
   4  -2   0   61.74    1.30
  -4  -2   0   60.71    1.25
  -4  -2   0   62.90    1.30
   4   2   1    0.41    0.08
   4   2   1    0.41    0.06
   4   2   1    0.50    0.06
   4  -2   1    0.35    0.07
  -4  -2  -1    0.36    0.05
  -4  -2  -1    0.50    0.07
  -4  -2  -1    0.40    0.07
   4   2   2    6.69    0.20
   4   2   2    6.25    0.18
   4   2   2    5.94    0.23
  -4  -2  -2    6.53    0.18
   4  -2   2    6.36    0.22
  -4  -2  -2    6.37    0.19
  -4   2  -3   16.31    0.40
   4   2   3   16.50    0.36
   4   2   3   16.78    0.42
   4   2   3   16.41    0.44
   4  -2   3   16.73    0.44
  -4  -2  -3   16.19    0.36
  -4  -2  -3   16.87    0.41
   4   2   4    2.65    0.08
   4   2   4    2.58    0.16
   4   2   4    2.35    0.15
  -4   2  -4    2.51    0.13
   4  -2   4    2.56    0.17
  -4  -2  -4    2.58    0.15
  -4   2  -5    0.46    0.07
   4   2   5    0.46    0.10
   4  -2   5    0.48    0.04
   4  -2   5    0.43    0.04
   4  -2   5    0.45    0.11
  -4  -2  -5    0.35    0.09
   4   2   6    3.46    0.20
  -4   2  -6    3.59    0.14
   4  -2   6    3.50    0.13
   4  -2   6    3.50    0.22
  -4  -2  -6    3.55    0.19
   4  -2   6    3.71    0.12
   4   2   7   -0.10    0.09
  -4   2  -7    0.17    0.06
   4  -2   7    0.08    0.05
  -4  -2  -7    0.17    0.09
   4  -2   7   -0.01    0.09
   4  -2   7    0.08    0.05
  -4   2  -8   12.68    0.32
   4   2   8   12.56    0.43
   4  -2   8   12.80    0.47
   4  -2   8   12.44    0.34
  -4  -2  -8   13.17    0.43
   4  -2   8   12.72    0.34
   4   2   9    9.37    0.37
  -4   2  -9    9.39    0.25
   4  -2   9    9.33    0.29
   4  -2   9    9.34    0.42
   4   2  10    7.89    0.36
   4  -2  10    7.11    0.39
   4   2  11    0.06    0.12
   4  -2  11   -0.07    0.15
   4   2  12    2.82    0.27
   4  -2  12    3.08    0.33
   4  -2  13   -0.01    0.17
  -4   3  17    0.22    0.25
  -4   3  16    0.24    0.24
  -4   3  15    3.99    0.40
   4   3 -14    0.01    0.12
   4   3 -13    5.18    0.30
   4  -3 -13    5.25    0.37
   4   3 -12    0.20    0.12
   4  -3 -12    0.08    0.15
   4   3 -11    2.66    0.22
  -4  -3  11    2.57    0.26
   4  -3 -11    2.13    0.24
   4   3 -10    1.65    0.18
   4  -3 -10    1.67    0.21
  -4  -3  10    1.66    0.21
   4   3  -9    1.25    0.15
  -4  -3   9    1.26    0.17
   4  -3  -9    1.19    0.17
   4   3  -8    2.98    0.21
   4   3  -8    3.03    0.21
  -4  -3   8    3.25    0.22
   4  -3  -8    3.22    0.22
   4   3  -7    1.80    0.17
   4   3  -7    2.15    0.18
   4  -3  -7    2.12    0.19
  -4  -3   7    1.94    0.17
   4   3  -6   -0.01    0.08
   4   3  -6    0.19    0.10
   4   3  -6    0.21    0.09
   4  -3  -6    0.14    0.10
  -4  -3   6    0.12    0.08
   4   3  -5    8.76    0.31
   4   3  -5    7.67    0.28
   4   3  -5    8.07    0.29
  -4  -3   5    8.63    0.28
   4  -3  -5    7.56    0.29
   4   3  -4    0.00    0.06
   4   3  -4    0.03    0.09
   4   3  -4    0.04    0.08
   4  -3  -4    0.01    0.08
  -4  -3   4    0.10    0.07
   4   3  -3    6.07    0.23
   4   3  -3    7.00    0.22
   4   3  -3    6.39    0.25
  -4  -3   3    6.22    0.21
   4  -3  -3    6.21    0.23
   4   3  -2    2.57    0.16
   4   3  -2    2.38    0.13
   4   3  -2    2.32    0.16
   4   3  -2    2.27    0.14
  -4  -3   2    2.39    0.12
   4  -3  -2    2.18    0.15
   4   3  -1   14.29    0.36
   4   3  -1   15.01    0.42
   4   3  -1   15.39    0.42
   4   3  -1   14.36    0.39
  -4  -3   1   14.69    0.35
   4  -3  -1   15.06    0.39
   4   3   0    3.06    0.15
   4   3   0    3.18    0.13
   4   3   0    2.90    0.17
  -4   3   0    3.08    0.14
  -4  -3   0    3.23    0.12
  -4  -3   0    3.11    0.17
   4  -3   0    3.01    0.16
   4   3   1    9.55    0.27
   4   3   1   10.13    0.27
  -4   3  -1    9.58    0.24
   4   3   1    9.50    0.32
  -4  -3  -1    9.60    0.27
   4  -3   1    9.32    0.29
  -4  -3  -1    9.27    0.25
   4   3   2    7.00    0.21
  -4   3  -2    6.87    0.16
   4   3   2    7.07    0.26
   4   3   2    7.03    0.23
  -4  -3  -2    7.80    0.22
   4  -3   2    6.49    0.25
  -4  -3  -2    7.32    0.21
   4   3   3    0.02    0.06
   4   3   3   -0.01    0.05
  -4   3  -3    0.14    0.07
   4   3   3    0.06    0.09
  -4  -3  -3    0.05    0.06
   4  -3   3    0.02    0.08
  -4  -3  -3    0.11    0.05
   4   3   4   15.68    0.47
  -4   3  -4   16.35    0.42
   4   3   4   16.04    0.37
   4   3   4   16.75    0.44
   4  -3   4   16.32    0.47
  -4  -3  -4   16.07    0.43
   4   3   5   31.73    0.79
  -4   3  -5   31.76    0.72
   4   3   5   32.06    0.77
   4   3   5   31.77    0.66
   4  -3   5   31.08    0.79
  -4  -3  -5   31.80    0.76
  -4   3  -6    7.55    0.25
   4   3   6    7.49    0.31
   4  -3   6    7.59    0.32
  -4  -3  -6    7.46    0.28
  -4   3  -7   22.77    0.56
   4   3   7   23.02    0.66
  -4  -3  -7   24.35    0.64
   4  -3   7   23.20    0.51
   4  -3   7   24.34    0.68
   4  -3   7   23.64    0.51
  -4   3  -8    0.75    0.10
   4   3   8    0.57    0.14
   4  -3   8    0.49    0.16
   4  -3   8    0.69    0.08
  -4  -3  -8    0.49    0.12
  -4   3  -9    0.09    0.07
   4   3   9    0.03    0.12
   4  -3   9   -0.01    0.07
   4  -3   9    0.08    0.14
   4   3  10    0.04    0.13
   4  -3  10   -0.03    0.14
   4   3  11    0.98    0.18
   4  -3  11    0.49    0.18
   4   3  12    0.61    0.17
   4  -3  12    0.06    0.18
   4   3  13    8.46    0.49
   4  -3  13    9.85    0.53
   4  -3  14   -0.25    0.19
  -4   4  17    0.87    0.29
  -4   4  16    6.14    0.49
  -4   4  15    0.22    0.23
  -4   4  14    0.26    0.22
   4   4 -14    0.50    0.15
   4   4 -13    0.33    0.15
  -4   4  13    0.24    0.21
   4  -4 -13   -0.06    0.13
   4   4 -12    2.37    0.23
  -4   4  12    2.57    0.29
   4  -4 -12    2.37    0.26
   4   4 -11    0.31    0.14
   4  -4 -11    0.61    0.16
  -4  -4  11    0.53    0.17
   4   4 -10   17.24    0.54
  -4  -4  10   17.08    0.57
   4  -4 -10   16.24    0.57
   4   4  -9    0.45    0.13
  -4  -4   9    0.34    0.12
   4  -4  -9    0.52    0.13
   4   4  -8    3.99    0.23
   4   4  -8    3.68    0.22
  -4  -4   8    3.07    0.22
   4  -4  -8    3.49    0.24
   4   4  -7    0.17    0.10
   4   4  -7    0.38    0.11
  -4  -4   7    0.01    0.08
   4  -4  -7    0.37    0.12
   4   4  -6    2.40    0.19
   4   4  -6    2.26    0.19
   4   4  -6    2.13    0.17
  -4  -4   6    2.23    0.17
   4  -4  -6    1.97    0.18
   4   4  -5    4.29    0.21
   4   4  -5    3.88    0.21
   4   4  -5    3.69    0.22
   4  -4  -5    3.91    0.22
  -4  -4   5    3.87    0.19
   4   4  -4    9.87    0.34
   4   4  -4   10.26    0.32
   4   4  -4    9.98    0.34
  -4  -4   4   10.04    0.31
   4  -4  -4   10.21    0.34
   4   4  -3   15.48    0.41
   4   4  -3   14.57    0.44
   4   4  -3   15.02    0.43
  -4  -4   3   14.66    0.39
   4  -4  -3   14.18    0.42
   4   4  -2   14.55    0.44
  -4   4   2   14.67    0.41
   4   4  -2   15.03    0.39
   4   4  -2   15.12    0.42
   4  -4  -2   14.61    0.42
  -4  -4   2   14.53    0.38
   4   4  -1    0.62    0.12
   4   4  -1    0.48    0.11
   4   4  -1    0.59    0.11
  -4   4   1    0.60    0.10
   4   4  -1    0.49    0.08
  -4   4   1    0.61    0.05
   4  -4  -1    0.61    0.10
  -4  -4   1    0.53    0.07
   4   4   0   40.99    0.91
   4   4   0   40.57    0.95
   4   4   0   39.28    0.95
   4   4   0   40.77    0.89
  -4   4   0   41.16    0.89
  -4  -4   0   40.04    0.88
   4  -4   0   41.01    0.92
   4   4   1   16.77    0.47
   4   4   1   15.01    0.41
   4   4   1   15.57    0.41
  -4   4  -1   15.99    0.38
   4  -4   1   15.00    0.35
  -4  -4  -1   15.83    0.40
   4  -4   1   16.31    0.44
   4   4   2   12.18    0.35
  -4   4  -2   12.18    0.29
   4   4   2   12.19    0.34
   4   4   2   11.86    0.39
   4  -4   2   12.15    0.37
  -4  -4  -2   12.54    0.34
  -4   4  -3    3.81    0.11
   4   4   3    3.62    0.18
   4   4   3    3.76    0.16
   4   4   3    3.67    0.22
  -4   4  -3    3.96    0.19
  -4  -4  -3    3.74    0.18
   4  -4   3    3.90    0.21
   4   4   4    2.70    0.21
  -4   4  -4    2.94    0.17
   4   4   4    2.85    0.14
   4   4   4    2.70    0.17
   4  -4   4    3.34    0.21
  -4  -4  -4    2.91    0.17
   4   4   5   11.27    0.37
   4   4   5   10.85    0.40
  -4   4  -5   11.39    0.34
   4   4   5   11.30    0.30
   4  -4   5   11.08    0.39
  -4  -4  -5   11.52    0.36
   4   4   6    3.97    0.22
   4   4   6    3.47    0.14
  -4   4  -6    3.69    0.19
   4   4   6    3.60    0.24
   4  -4   6    3.50    0.24
  -4  -4  -6    3.26    0.20
   4   4   7    0.74    0.06
   4   4   7    0.66    0.12
   4   4   7    0.65    0.15
  -4   4  -7    0.80    0.11
   4   4   7    0.76    0.06
   4  -4   7    0.85    0.15
  -4  -4  -7    0.74    0.13
   4   4   8    6.36    0.34
  -4   4  -8    6.56    0.25
   4  -4   8    6.45    0.18
   4  -4   8    7.03    0.36
   4   4   9    0.23    0.14
  -4   4  -9    0.07    0.08
   4  -4   9    0.11    0.14
   4   4  10    9.25    0.44
   4  -4  10    9.25    0.45
   4   4  11    0.42    0.17
   4  -4  11   -0.20    0.16
   4   4  12    5.39    0.36
   4  -4  12    6.22    0.42
   4   4  13    0.19    0.15
   4  -4  13    0.10    0.17
   4  -4  14    0.52    0.24
  -4   5  17   -0.14    0.23
  -4   5  16    0.13    0.25
  -4   5  15    0.34    0.23
   4   5 -14    1.23    0.21
  -4   5  14    1.24    0.29
   4   5 -13    3.83    0.29
  -4   5  13    2.97    0.34
   4   5 -12    0.46    0.15
  -4   5  12    0.98    0.25
   4  -5 -12    0.67    0.19
  -4   5  11    3.27    0.32
   4   5 -11    4.10    0.28
   4  -5 -11    3.92    0.33
  -4   5  10    0.88    0.22
   4   5 -10    0.66    0.15
  -4  -5  10    0.76    0.17
   4  -5 -10    1.06    0.19
   4   5  -9    4.86    0.28
  -4   5   9    4.68    0.33
   4  -5  -9    4.80    0.29
  -4  -5   9    4.61    0.28
   4   5  -8    4.78    0.26
  -4   5   8    5.15    0.32
   4   5  -8    4.59    0.27
  -4  -5   8    4.89    0.27
   4  -5  -8    4.28    0.28
   4   5  -7    1.59    0.17
   4   5  -7    1.75    0.18
   4   5  -7    1.39    0.16
  -4   5   7    1.25    0.19
  -4  -5   7    1.58    0.17
   4  -5  -7    1.37    0.17
   4   5  -6    0.71    0.13
  -4   5   6    0.63    0.15
   4   5  -6    0.73    0.12
   4   5  -6    0.96    0.14
  -4  -5   6    0.53    0.11
   4  -5  -6    0.80    0.14
   4   5  -5    6.50    0.27
  -4   5   5    5.51    0.29
   4   5  -5    5.55    0.26
   4   5  -5    5.65    0.27
  -4  -5   5    5.82    0.25
   4  -5  -5    5.67    0.28
   4   5  -4   78.34    1.69
   4   5  -4   77.61    1.69
  -4   5   4   76.55    1.70
   4   5  -4   76.44    1.66
   4  -5  -4   78.75    1.69
  -4  -5   4   75.11    1.65
  -4   5   3   16.83    0.49
   4   5  -3   15.88    0.46
   4   5  -3   17.18    0.50
   4   5  -3   16.78    0.49
  -4  -5   3   17.05    0.45
   4  -5  -3   17.28    0.49
   4   5  -2   23.10    0.58
   4   5  -2   23.19    0.61
  -4   5   2   23.12    0.61
   4   5  -2   22.99    0.62
   4   5  -2   23.75    0.63
   4  -5  -2   23.08    0.61
  -4  -5   2   22.59    0.56
  -4   5   1    4.39    0.21
   4   5  -1    4.34    0.20
   4   5  -1    4.24    0.24
  -4   5   1    4.09    0.13
   4   5  -1    4.09    0.23
   4  -5  -1    4.39    0.22
  -4  -5   1    4.06    0.18
   4   5   0   14.29    0.45
  -4   5   0   13.88    0.39
   4   5   0   14.28    0.42
   4   5   0   14.14    0.45
   4   5   0   14.10    0.40
  -4  -5   0   13.61    0.38
   4  -5   0   14.44    0.43
   4   5   1    4.65    0.20
  -4   5  -1    4.86    0.19
   4   5   1    4.96    0.22
   4  -5   1    4.36    0.22
  -4  -5  -1    4.85    0.20
   4   5   2    2.96    0.17
  -4   5  -2    2.98    0.14
   4   5   2    3.11    0.22
  -4   5  -2    3.07    0.19
   4   5   2    3.14    0.17
   4  -5   2    3.00    0.20
  -4  -5  -2    2.98    0.16
   4  -5   2    3.05    0.13
  -4   5  -3   26.28    0.58
   4   5   3   26.20    0.63
  -4   5  -3   25.92    0.67
   4   5   3   26.98    0.66
   4   5   3   26.45    0.71
  -4  -5  -3   26.68    0.65
   4  -5   3   26.09    0.69
   4   5   4    0.82    0.15
  -4   5  -4    0.98    0.07
   4   5   4    1.15    0.14
  -4   5  -4    0.91    0.13
   4   5   4    0.84    0.10
   4  -5   4    1.04    0.08
  -4  -5  -4    0.87    0.11
   4  -5   4    1.45    0.17
   4   5   5   18.18    0.53
   4   5   5   17.97    0.46
  -4   5  -5   18.86    0.52
   4   5   5   18.65    0.58
   4  -5   5   18.28    0.56
   4  -5   5   18.61    0.40
  -4  -5  -5   17.96    0.51
   4   5   6    0.36    0.13
  -4   5  -6    0.43    0.11
   4   5   6    0.21    0.10
   4   5   6    0.40    0.08
  -4  -5  -6    0.50    0.11
   4  -5   6    0.37    0.13
   4   5   7   18.90    0.44
   4   5   7   17.74    0.60
  -4   5  -7   18.07    0.51
   4  -5   7   18.57    0.59
  -4  -5  -7   16.47    0.58
  -4   5  -8    4.19    0.23
   4   5   8    4.03    0.18
   4   5   8    3.80    0.30
   4  -5   8    3.10    0.27
   4   5   9    0.14    0.15
  -4   5  -9   -0.09    0.09
   4  -5   9    0.03    0.13
   4   5  10    0.22    0.15
   4  -5  10    0.07    0.16
   4   5  11    9.67    0.47
   4  -5  11    9.40    0.49
   4   5  12    0.51    0.20
   4  -5  12    0.18    0.20
   4   5  13    3.38    0.35
   4  -5  13    3.38    0.34
  -4   6  16    4.16    0.47
  -4   6  15    0.28    0.27
  -4   6  14    4.00    0.43
   4   6 -14    3.96    0.33
  -4   6  13    0.10    0.23
   4   6 -13    0.00    0.15
   4   6 -12   -0.09    0.13
  -4   6  12   -0.07    0.20
   4   6 -11    0.90    0.18
  -4   6  11    1.07    0.26
   4  -6 -11    1.08    0.21
   4   6 -10    4.64    0.30
  -4   6  10    4.33    0.38
   4  -6 -10    3.68    0.31
  -4   6   9   11.45    0.52
   4   6  -9   11.19    0.44
  -4  -6   9   10.16    0.43
   4  -6  -9   11.34    0.46
   4   6  -8   21.22    0.64
  -4   6   8   21.30    0.71
   4   6  -8   21.41    0.65
  -4  -6   8   21.60    0.64
   4  -6  -8   21.62    0.67
   4   6  -7    3.79    0.26
  -4   6   7    3.42    0.28
   4   6  -7    3.77    0.24
   4   6  -7    3.59    0.24
   4  -6  -7    4.02    0.27
  -4  -6   7    3.02    0.22
   4   6  -6    9.06    0.35
  -4   6   6    9.09    0.41
   4   6  -6    9.26    0.37
   4   6  -6    9.46    0.37
  -4  -6   6    9.23    0.35
   4  -6  -6    8.98    0.37
   4   6  -5    1.06    0.14
   4   6  -5    1.28    0.17
  -4   6   5    1.00    0.17
   4   6  -5    1.28    0.17
  -4  -6   5    1.19    0.14
   4  -6  -5    1.34    0.17
   4   6  -4    0.33    0.10
   4   6  -4    0.25    0.12
  -4   6   4    0.20    0.12
   4   6  -4    0.32    0.11
   4  -6  -4    0.36    0.11
  -4  -6   4    0.30    0.09
  -4   6   3   20.65    0.59
   4   6  -3   20.36    0.58
   4   6  -3   20.05    0.56
   4   6  -3   19.87    0.59
   4  -6  -3   21.39    0.59
  -4  -6   3   20.22    0.54
   4   6  -2    9.39    0.37
   4   6  -2    9.13    0.36
   4   6  -2   10.18    0.36
   4   6  -2    8.99    0.32
  -4   6   2    9.12    0.34
   4  -6  -2    9.23    0.35
  -4  -6   2    9.08    0.31
  -4   6   1    0.76    0.12
   4   6  -1    0.74    0.13
  -4   6   1    0.56    0.07
   4   6  -1    0.51    0.12
   4   6  -1    0.84    0.12
   4   6  -1    0.65    0.15
   4  -6  -1    0.57    0.11
  -4  -6   1    0.61    0.10
  -4   6   0   36.85    0.85
   4   6   0   35.89    0.91
   4   6   0   36.45    0.86
   4   6   0   34.39    0.86
   4   6   0   36.24    0.91
   4  -6   0   36.35    0.89
  -4  -6   0   36.26    0.84
   4   6   1    2.44    0.17
  -4   6  -1    2.73    0.16
   4   6   1    1.98    0.17
   4   6   1    2.07    0.19
  -4   6  -1    2.64    0.20
   4  -6   1    2.51    0.20
  -4  -6  -1    2.13    0.15
   4   6   2   34.85    0.83
  -4   6  -2   33.83    0.77
   4   6   2   34.27    0.82
  -4   6  -2   34.70    0.85
   4   6   2   33.16    0.88
  -4  -6  -2   32.18    0.80
   4  -6   2   33.85    0.75
   4  -6   2   35.32    0.87
   4   6   3    3.32    0.19
   4   6   3    3.02    0.20
  -4   6  -3    3.13    0.15
   4   6   3    3.46    0.26
  -4   6  -3    3.59    0.22
  -4  -6  -3    3.35    0.19
   4  -6   3    3.29    0.15
   4  -6   3    3.21    0.22
   4  -6   3    2.76    0.16
   4   6   4    7.13    0.29
  -4   6  -4    7.60    0.22
  -4   6  -4    7.02    0.30
   4   6   4    7.25    0.27
   4   6   4    7.08    0.34
  -4  -6  -4    7.32    0.29
   4  -6   4    7.17    0.33
   4  -6   4    7.59    0.23
   4   6   5    6.10    0.33
  -4   6  -5    6.09    0.28
   4   6   5    5.93    0.28
   4   6   5    6.16    0.24
  -4   6  -5    6.10    0.19
   4  -6   5    6.34    0.32
  -4  -6  -5    6.50    0.28
   4  -6   5    6.23    0.19
   4   6   6    1.44    0.13
   4   6   6    1.30    0.19
   4   6   6    0.78    0.22
  -4   6  -6    1.25    0.16
   4  -6   6    1.24    0.19
  -4  -6  -6    1.14    0.15
   4   6   7    1.01    0.20
  -4   6  -7    1.32    0.16
   4   6   7    1.18    0.12
   4  -6   7    1.29    0.19
  -4   6  -8    5.89    0.29
   4   6   8    6.02    0.37
   4  -6   8    6.04    0.36
   4   6   9    1.67    0.24
  -4   6  -9    1.42    0.17
   4  -6   9    1.24    0.21
  -4   6 -10   19.36    0.57
   4   6  10   20.40    0.72
   4  -6  10   18.52    0.69
   4   6  11    7.37    0.44
   4  -6  11    7.32    0.44
   4   6  12    3.26    0.34
   4  -6  12    2.33    0.32
   4   6  13    1.32    0.26
   4  -6  13    1.55    0.34
   4   6  14    0.22    0.20
  -4   7  16    0.65    0.29
  -4   7  15    0.10    0.23
   4   7 -14    2.57    0.29
  -4   7  14    3.29    0.42
   4   7 -13    2.97    0.30
  -4   7  13    3.24    0.39
   4   7 -12    3.01    0.30
  -4   7  12    2.47    0.32
   4   7 -11    6.83    0.37
  -4   7  11    6.64    0.47
   4  -7 -11    6.09    0.39
  -4   7  10    0.10    0.18
   4   7 -10    0.27    0.16
   4  -7 -10    0.33    0.15
   4   7  -9    1.25    0.19
   4   7  -9    1.10    0.20
  -4   7   9    0.89    0.23
   4  -7  -9    1.43    0.22
   4   7  -8    0.30    0.15
   4   7  -8    0.50    0.15
  -4   7   8    0.38    0.18
  -4  -7   8    0.37    0.13
   4  -7  -8    0.29    0.14
   4   7  -7    2.12    0.22
  -4   7   7    1.87    0.24
   4   7  -7    1.94    0.20
   4  -7  -7    2.06    0.23
  -4  -7   7    2.01    0.20
  -4   7   6    4.04    0.31
   4   7  -6    3.75    0.25
   4   7  -6    3.76    0.25
   4   7  -6    3.56    0.24
  -4  -7   6    3.76    0.24
   4  -7  -6    3.57    0.27
   4   7  -5   31.70    0.84
   4   7  -5   31.09    0.83
  -4   7   5   30.62    0.87
   4   7  -5   30.51    0.81
   4  -7  -5   30.97    0.84
  -4  -7   5   31.18    0.80
   4   7  -4    3.47    0.22
   4   7  -4    3.12    0.24
  -4   7   4    3.69    0.27
   4   7  -4    3.21    0.23
  -4  -7   4    3.89    0.22
   4  -7  -4    3.42    0.25
  -4   7   3    9.31    0.37
   4   7  -3    7.58    0.34
   4   7  -3    8.14    0.34
   4   7  -3    8.63    0.33
  -4  -7   3    8.25    0.31
   4  -7  -3    7.76    0.34
  -4   7   2   12.26    0.43
   4   7  -2   12.01    0.40
   4   7  -2   12.10    0.44
   4   7  -2   11.70    0.42
   4   7  -2   12.29    0.44
  -4  -7   2   12.57    0.39
   4  -7  -2   12.68    0.44
   4   7  -1    4.93    0.24
  -4   7   1    5.37    0.26
   4   7  -1    5.38    0.28
   4   7  -1    5.29    0.30
  -4   7   1    5.37    0.19
   4   7  -1    4.81    0.27
  -4  -7   1    5.88    0.25
   4  -7  -1    5.56    0.28
   4   7   0    0.55    0.13
   4   7   0    0.44    0.10
   4   7   0    0.73    0.15
  -4   7   0    0.74    0.15
  -4   7   0    0.56    0.11
   4   7   0    0.37    0.14
   4  -7   0    0.63    0.12
  -4  -7   0    0.63    0.11
   4   7   1    0.12    0.13
  -4   7  -1    0.15    0.08
   4   7   1    0.08    0.08
   4   7   1    0.02    0.10
  -4   7  -1    0.18    0.12
  -4  -7  -1    0.11    0.08
   4  -7   1    0.24    0.11
   4   7   2    7.63    0.31
  -4   7  -2    8.17    0.28
   4   7   2    7.67    0.37
  -4   7  -2    7.81    0.34
   4   7   2    8.19    0.32
   4  -7   2    7.80    0.34
  -4  -7  -2    7.50    0.30
  -4   7  -3    9.87    0.38
  -4   7  -3   10.64    0.32
   4   7   3   10.61    0.44
   4   7   3   10.15    0.36
   4   7   3   10.07    0.37
  -4  -7  -3    9.98    0.36
   4  -7   3   10.21    0.40
   4   7   4    8.93    0.41
  -4   7  -4    9.27    0.28
   4   7   4    9.51    0.34
   4   7   4    8.79    0.35
  -4   7  -4    9.13    0.37
  -4  -7  -4    9.14    0.34
   4  -7   4    8.95    0.39
  -4   7  -5   31.23    0.70
   4   7   5   31.21    0.77
  -4   7  -5   30.04    0.81
   4   7   5   30.96    0.89
   4  -7   5   30.91    0.86
  -4  -7  -5   30.08    0.89
  -4   7  -6    6.36    0.32
   4   7   6    7.13    0.28
   4   7   6    6.81    0.40
   4  -7   6    7.00    0.37
   4   7   7    8.86    0.32
   4   7   7    8.85    0.45
  -4   7  -7    9.87    0.40
   4  -7   7    9.27    0.43
   4   7   8    8.38    0.45
  -4   7  -8    8.53    0.36
   4  -7   8    7.71    0.41
  -4   7  -9    1.51    0.19
   4   7   9    1.82    0.27
   4  -7   9    1.93    0.24
   4   7  10    1.44    0.27
  -4   7 -10    1.11    0.18
   4  -7  10    0.78    0.22
   4   7  11    2.27    0.31
   4  -7  11    3.05    0.34
   4   7  12    8.31    0.51
   4  -7  12    9.15    0.52
   4   7  13    1.37    0.28
   4   7  14    5.65    0.48
  -4   8  15   -0.21    0.24
   4   8 -14    2.02    0.28
  -4   8  14    0.92    0.32
  -4   8  13    0.62    0.28
   4   8 -13    1.08    0.23
  -4   8  12    4.39    0.44
   4   8 -12    4.38    0.34
  -4   8  11    0.80    0.27
   4   8 -11    0.52    0.19
   4   8 -10    1.35    0.22
  -4   8  10    1.36    0.26
   4  -8 -10    0.99    0.21
   4   8  -9    2.87    0.27
   4   8  -9    3.04    0.27
  -4   8   9    3.18    0.34
   4  -8  -9    3.36    0.30
   4   8  -8    3.80    0.29
  -4   8   8    3.13    0.32
   4   8  -8    3.98    0.33
   4  -8  -8    4.27    0.35
  -4   8   7    2.81    0.31
   4   8  -7    2.31    0.24
   4   8  -7    2.39    0.25
   4  -8  -7    2.35    0.25
   4   8  -6    8.78    0.39
  -4   8   6    9.49    0.44
   4   8  -6    9.18    0.40
   4  -8  -6    8.87    0.40
  -4  -8   6    9.83    0.39
   4   8  -5    0.78    0.17
   4   8  -5    0.59    0.16
  -4   8   5    0.82    0.19
   4  -8  -5    0.66    0.15
  -4  -8   5    0.52    0.13
   4   8  -4    0.71    0.14
   4   8  -4    0.75    0.16
   4   8  -4    0.91    0.16
  -4   8   4    0.46    0.15
  -4  -8   4    0.66    0.13
   4  -8  -4    0.83    0.15
   4   8  -3    4.73    0.28
  -4   8   3    4.56    0.29
   4   8  -3    4.65    0.28
   4   8  -3    4.23    0.25
  -4  -8   3    4.13    0.24
   4  -8  -3    4.51    0.27
   4   8  -2   17.63    0.54
   4   8  -2   17.83    0.57
   4   8  -2   17.12    0.56
  -4   8   2   16.86    0.46
  -4   8   2   17.34    0.56
   4   8  -2   16.59    0.55
   4  -8  -2   17.53    0.57
  -4  -8   2   17.10    0.52
   4   8  -1    2.73    0.25
  -4   8   1    3.08    0.16
   4   8  -1    3.07    0.23
   4   8  -1    2.78    0.20
  -4   8   1    3.42    0.28
   4   8  -1    3.05    0.24
  -4   8   1    3.03    0.23
   4  -8  -1    2.71    0.23
  -4  -8   1    3.31    0.21
   4   8   0   10.61    0.40
  -4   8   0    9.97    0.42
   4   8   0   10.26    0.43
   4   8   0   10.83    0.39
  -4   8   0   10.43    0.39
   4   8   0   11.08    0.45
  -4  -8   0   10.09    0.37
   4  -8   0   11.19    0.43
   4   8   1   14.30    0.47
   4   8   1   14.26    0.52
  -4   8  -1   14.45    0.45
  -4   8  -1   14.41    0.50
   4   8   1   13.74    0.47
   4   8   1   13.98    0.52
  -4  -8  -1   14.19    0.45
   4  -8   1   14.54    0.50
   4   8   2   14.50    0.47
  -4   8  -2   12.85    0.48
   4   8   2   14.11    0.46
  -4   8  -2   14.47    0.43
   4   8   2   13.36    0.51
  -4  -8  -2   13.49    0.45
   4  -8   2   14.25    0.50
   4   8   3   12.72    0.51
  -4   8  -3   13.40    0.40
  -4   8  -3   13.06    0.47
   4   8   3   12.92    0.44
   4   8   3   10.91    0.50
   4  -8   3   13.38    0.48
  -4  -8  -3   12.39    0.43
  -4   8  -4    1.90    0.15
   4   8   4    2.10    0.26
   4   8   4    1.87    0.19
  -4   8  -4    1.72    0.21
   4  -8   4    1.92    0.22
   4   8   5   -0.08    0.13
  -4   8  -5    0.09    0.13
  -4   8  -5    0.05    0.07
   4   8   5    0.03    0.10
   4  -8   5    0.11    0.12
   4   8   6    0.42    0.19
  -4   8  -6    0.43    0.15
   4   8   6    0.59    0.13
   4  -8   6    0.18    0.15
  -4   8  -7    5.27    0.32
   4   8   7    5.36    0.39
   4   8   7    5.12    0.26
   4  -8   7    5.71    0.37
  -4   8  -8    6.80    0.35
   4   8   8    6.12    0.42
   4  -8   8    6.52    0.40
  -4   8  -9   10.62    0.43
   4   8   9   10.17    0.54
   4  -8   9   10.91    0.51
   4   8  10   11.80    0.58
  -4   8 -10   10.89    0.45
   4  -8  10   10.63    0.53
   4   8  11    0.38    0.22
   4  -8  11    0.22    0.20
   4   8  12    3.00    0.36
   4   8  13    0.34    0.23
  -4   9  15    1.08    0.33
  -4   9  14    0.16    0.24
   4   9 -14    0.22    0.19
  -4   9  13    9.88    0.63
   4   9 -13    8.75    0.48
   4   9 -12    6.09    0.41
  -4   9  12    6.46    0.55
  -4   9  11    1.94    0.31
   4   9 -11    1.75    0.25
   4   9 -10    3.33    0.33
  -4   9  10    3.50    0.38
   4   9 -10    3.49    0.30
   4   9  -9    0.52    0.17
   4   9  -9    0.41    0.19
  -4   9   9    0.51    0.23
   4  -9  -9    0.39    0.21
   4   9  -8    0.74    0.17
  -4   9   8    0.95    0.25
   4   9  -8    0.69    0.20
   4  -9  -8    0.89    0.20
  -4   9   7    1.19    0.25
   4   9  -7    1.00    0.21
   4   9  -7    0.45    0.16
   4  -9  -7    0.93    0.18
   4   9  -6    1.87    0.23
   4   9  -6    1.89    0.23
  -4   9   6    1.85    0.25
   4  -9  -6    2.23    0.27
   4   9  -5   16.99    0.59
  -4   9   5   17.91    0.64
   4   9  -5   18.21    0.62
   4  -9  -5   17.01    0.61
   4   9  -4    1.20    0.20
   4   9  -4    1.42    0.21
  -4   9   4    0.72    0.17
   4  -9  -4    0.83    0.18
  -4   9   3   14.35    0.54
   4   9  -3   14.81    0.53
  -4   9   3   14.07    0.43
   4   9  -3   13.76    0.51
  -4   9   3   13.16    0.51
   4  -9  -3   14.47    0.53
  -4  -9   3   13.11    0.65
  -4   9   2    2.99    0.27
   4   9  -2    3.44    0.29
   4   9  -2    3.15    0.28
  -4   9   2    3.22    0.19
   4   9  -2    3.43    0.29
  -4   9   2    3.42    0.28
   4  -9  -2    3.71    0.30
  -4  -9   2    3.26    0.23
   4   9  -1    2.98    0.27
   4   9  -1    2.81    0.26
   4   9  -1    3.56    0.30
  -4   9   1    2.77    0.27
  -4   9   1    2.92    0.25
  -4   9   1    2.98    0.18
  -4  -9   1    2.86    0.21
   4  -9  -1    3.13    0.27
  -4   9   0   13.12    0.49
   4   9   0   13.44    0.51
   4   9   0   12.82    0.50
  -4   9   0   13.02    0.46
   4   9   0   11.69    0.46
  -4  -9   0   12.84    0.57
   4  -9   0   13.18    0.50
   4   9   1    0.68    0.18
  -4   9  -1    0.50    0.16
   4   9   1    0.40    0.15
  -4   9  -1    0.47    0.12
   4   9   1    0.15    0.15
   4  -9   1    0.62    0.17
   4   9   2    2.96    0.29
  -4   9  -2    4.05    0.24
  -4   9  -2    3.71    0.28
   4   9   2    4.33    0.28
   4   9   2    3.89    0.31
   4  -9   2    3.39    0.26
   4   9   3   16.15    0.60
  -4   9  -3   15.71    0.48
   4   9   3   15.39    0.52
  -4   9  -3   14.79    0.54
   4  -9   3   16.63    0.58
   4   9   4    0.50    0.14
  -4   9  -4    0.51    0.11
   4   9   4    0.55    0.18
  -4   9  -4    0.48    0.17
   4  -9   4    0.67    0.16
  -4   9  -5   20.96    0.66
   4   9   5   18.81    0.71
   4   9   5   20.26    0.61
  -4   9  -5   19.85    0.54
   4  -9   5   21.99    0.70
   4   9   6    3.28    0.24
  -4   9  -6    2.97    0.28
   4   9   6    2.75    0.32
   4  -9   6    3.73    0.33
   4   9   7    5.76    0.40
  -4   9  -7    5.32    0.34
   4   9   7    5.64    0.29
   4  -9   7    6.35    0.39
  -4   9  -8    0.22    0.16
   4   9   8   -0.14    0.15
   4  -9   8    0.04    0.15
  -4   9  -9    1.70    0.23
   4   9   9    1.77    0.29
   4  -9   9    2.13    0.28
   4   9  10   -0.01    0.20
  -4   9 -10    0.19    0.16
   4  -9  10    0.23    0.31
   4   9  11   -0.28    0.16
   4   9  12    0.58    0.26
   4   9  13    3.24    0.42
  -4  10  14    0.74    0.32
   4  10 -14    0.92    0.25
  -4  10  13    2.11    0.38
   4  10 -13    1.88    0.29
  -4  10  12    1.10    0.31
   4  10 -12    1.07    0.25
  -4  10  11   -0.27    0.22
   4  10 -11   -0.08    0.17
  -4  10  10    0.83    0.27
   4  10 -10    0.93    0.24
   4  10 -10    0.46    0.17
   4  10  -9    4.37    0.38
   4  10  -9    4.58    0.33
  -4  10   9    4.61    0.42
   4  10  -8    3.31    0.33
  -4  10   8    3.96    0.40
   4  10  -8    2.99    0.29
  -4  10   7    3.48    0.37
   4  10  -7    3.40    0.30
   4  10  -7    2.79    0.29
   4 -10  -7    3.05    0.31
  -4  10   6    5.56    0.36
   4  10  -6    6.62    0.38
   4  10  -6    6.63    0.40
  -4  10   6    6.69    0.44
   4 -10  -6    6.53    0.38
   4  10  -5    3.99    0.34
  -4  10   5    3.54    0.33
  -4  10   5    4.02    0.31
   4  10  -5    4.00    0.31
   4 -10  -5    3.58    0.31
   4  10  -4    1.43    0.22
  -4  10   4    1.25    0.23
  -4  10   4    1.55    0.23
   4  10  -4    0.74    0.19
   4 -10  -4    0.80    0.18
   4  10  -3    3.27    0.29
   4  10  -3    3.74    0.32
  -4  10   3    3.26    0.22
  -4  10   3    3.70    0.32
  -4  10   3    3.23    0.29
   4 -10  -3    3.95    0.30
   4  10  -2    4.43    0.33
  -4  10   2    4.56    0.32
  -4  10   2    4.32    0.31
   4  10  -2    4.37    0.33
   4  10  -2    3.90    0.33
  -4  10   2    4.46    0.23
   4 -10  -2    4.33    0.34
   4  10  -1    4.33    0.30
   4  10  -1    4.71    0.33
  -4  10   1    5.21    0.33
  -4  10   1    4.75    0.31
   4  10  -1    4.71    0.33
   4 -10  -1    4.70    0.33
  -4  10   0    7.60    0.38
  -4  10   0    7.86    0.40
   4  10   0    7.78    0.42
   4  10   0    8.05    0.44
   4  10   0    8.91    0.40
   4 -10   0    8.37    0.42
  -4  10  -1   11.56    0.50
   4  10   1   11.01    0.49
   4  10   1   11.17    0.47
  -4  10  -1   11.25    0.44
   4  10   1   11.12    0.50
   4 -10   1   11.50    0.49
   4  10   2   13.34    0.55
   4  10   2   13.07    0.50
  -4  10  -2   13.62    0.54
  -4  10  -2   12.99    0.46
   4  10   2   12.51    0.54
   4 -10   2   12.59    0.52
   4  10   3    2.77    0.31
  -4  10  -3    2.50    0.21
   4  10   3    2.89    0.27
  -4  10  -3    2.31    0.25
   4 -10   3    2.32    0.25
  -4  10  -4    0.92    0.14
   4  10   4    0.81    0.17
  -4  10  -4    0.86    0.19
   4  10   4    0.95    0.21
   4 -10   4    0.98    0.20
   4  10   5    4.18    0.28
  -4  10  -5    4.03    0.33
   4  10   5    4.09    0.37
   4 -10   5    4.27    0.32
   4  10   6    2.33    0.23
   4  10   6    1.98    0.29
  -4  10  -6    2.38    0.27
   4 -10   6    2.35    0.29
   4  10   7    0.29    0.13
  -4  10  -7    0.16    0.17
   4  10   7    0.14    0.21
   4 -10   7    0.36    0.18
  -4  10  -8    3.07    0.30
   4  10   8    3.26    0.38
   4 -10   8    2.99    0.33
  -4  10  -9    2.95    0.30
   4  10   9    3.28    0.39
  -4  10 -10    4.22    0.35
   4  10  10    5.27    0.48
   4  10  11    0.51    0.26
   4  10  12    1.81    0.35
   4  11 -13    2.56    0.34
  -4  11  13    2.92    0.42
  -4  11  12    0.33    0.27
   4  11 -12    0.17    0.22
  -4  11  11   -0.04    0.24
   4  11 -11   -0.34    0.17
  -4  11  11    0.14    0.17
  -4  11  10    0.99    0.30
  -4  11  10    0.87    0.23
   4  11 -10    0.99    0.21
   4  11 -10    0.71    0.22
   4  11  -9    1.81    0.25
   4  11  -9    1.18    0.24
  -4  11   9    1.36    0.31
  -4  11   9    1.13    0.24
   4  11  -8    0.20    0.20
   4  11  -8    0.04    0.15
  -4  11   8    0.09    0.20
  -4  11   8   -0.06    0.17
  -4  11   7    0.55    0.20
  -4  11   7    0.53    0.21
   4  11  -7    0.42    0.18
   4  11  -7    0.67    0.20
  -4  11   6    0.65    0.21
   4  11  -6    0.45    0.17
   4  11  -6    0.39    0.18
  -4  11   6    0.45    0.21
  -4  11   5    7.37    0.46
   4  11  -5    8.47    0.46
  -4  11   5    6.67    0.42
   4  11  -5    7.92    0.43
   4 -11  -5    6.98    0.42
   4  11  -4    5.15    0.36
  -4  11   4    4.68    0.38
   4  11  -4    5.51    0.36
  -4  11   4    5.06    0.36
  -4  11   4    4.61    0.28
   4 -11  -4    4.48    0.34
   4  11  -3    9.36    0.45
  -4  11   3    8.05    0.43
   4  11  -3    9.29    0.46
  -4  11   3    8.74    0.44
  -4  11   3    7.68    0.33
   4 -11  -3    7.58    0.43
   4  11  -2    2.59    0.29
  -4  11   2    2.55    0.30
  -4  11   2    2.54    0.28
   4  11  -2    1.99    0.25
  -4  11   2    2.31    0.19
   4 -11  -2    2.23    0.25
   4  11  -1    1.26    0.21
   4  11  -1    1.17    0.21
  -4  11   1    1.20    0.20
   4  11  -1    1.09    0.22
  -4  11   1    1.44    0.25
   4 -11  -1    1.55    0.22
   4  11   0   -0.11    0.15
   4  11   0   -0.16    0.13
   4  11   0    0.17    0.18
  -4  11   0    0.21    0.16
  -4  11   0    0.14    0.13
   4 -11   0    0.23    0.13
  -4  11  -1    0.04    0.12
  -4  11  -1    0.16    0.16
   4  11   1   -0.10    0.14
   4  11   1    0.06    0.17
   4  11   1   -0.10    0.14
   4 -11   1   -0.13    0.13
   4  11   2   10.23    0.52
   4  11   2    9.58    0.48
   4  11   2    9.70    0.44
  -4  11  -2    9.29    0.40
  -4  11  -2    8.93    0.47
   4 -11   2    9.01    0.45
  -4  11  -3    7.01    0.41
  -4  11  -3    6.91    0.33
   4  11   3    7.60    0.40
   4  11   3    6.69    0.41
   4  11   3    6.68    0.46
   4 -11   3    7.56    0.42
   4  11   4    5.33    0.36
   4  11   4    5.36    0.41
  -4  11  -4    4.89    0.37
   4 -11   4    5.17    0.37
   4  11   5    4.60    0.42
  -4  11  -5    4.50    0.35
   4  11   5    4.69    0.33
   4 -11   5    4.41    0.34
   4  11   6    1.26    0.27
   4  11   6    0.75    0.18
  -4  11  -6    1.08    0.23
   4 -11   6    0.49    0.18
   4  11   7    2.68    0.36
   4  11   7    2.62    0.31
  -4  11  -7    2.42    0.29
  -4  11  -8    1.09    0.23
   4  11   8    1.04    0.27
   4  11   9   -0.04    0.24
  -4  11  -9   -0.07    0.17
   4  11  10    0.80    0.29
  -4  11 -10    0.77    0.22
   4  11  11    0.61    0.28
   4  12 -12   -0.08    0.20
  -4  12  12    0.13    0.24
   4  12 -11   -0.03    0.21
  -4  12  11   -0.08    0.19
  -4  12  11    0.01    0.23
  -4  12  10    1.92    0.37
   4  12 -10    1.33    0.27
  -4  12  10    1.95    0.29
  -4  12   9    6.28    0.55
  -4  12   9    6.01    0.43
   4  12  -9    6.32    0.40
   4  12  -9    5.77    0.46
  -4  12   8    1.52    0.28
  -4  12   8    0.92    0.28
   4  12  -8    1.13    0.23
   4  12  -8    1.36    0.26
  -4  12   7    8.24    0.54
   4  12  -7    9.25    0.50
   4  12  -7    8.37    0.46
  -4  12   7    8.94    0.48
  -4  12   6    0.55    0.20
   4  12  -6    0.51    0.20
  -4  12   6    0.49    0.25
   4  12  -6    0.77    0.22
   4  12  -5    0.78    0.21
  -4  12   5    0.89    0.24
  -4  12   5    0.59    0.22
   4  12  -5    0.73    0.22
   4  12  -4    0.79    0.23
  -4  12   4    1.08    0.24
   4  12  -4    0.94    0.22
  -4  12   4    0.81    0.23
   4  12  -3    0.60    0.21
  -4  12   3    0.50    0.21
   4  12  -3    0.66    0.20
  -4  12   3    0.35    0.21
  -4  12   2    1.34    0.23
  -4  12   2    1.28    0.26
   4  12  -2    1.42    0.26
   4  12  -2    1.08    0.24
   4  12  -1    0.54    0.22
   4  12  -1    0.88    0.23
   4  12  -1    0.60    0.20
  -4  12   1    0.61    0.21
  -4  12   1    0.58    0.20
   4 -12  -1    0.61    0.19
  -4  12   0    4.89    0.34
   4  12   0    5.73    0.42
   4  12   0    4.60    0.35
   4  12   0    4.72    0.38
  -4  12   0    5.06    0.39
   4 -12   0    5.46    0.36
   4  12   1    4.77    0.42
   4  12   1    4.59    0.36
   4  12   1    4.48    0.39
  -4  12  -1    4.20    0.31
  -4  12  -1    4.76    0.37
   4 -12   1    4.70    0.39
  -4  12  -2    1.01    0.22
   4  12   2    0.70    0.21
   4  12   2    1.16    0.22
  -4  12  -2    1.09    0.19
   4  12   2    0.73    0.22
   4 -12   2    1.12    0.25
  -4  12  -3    1.23    0.25
  -4  12  -3    1.09    0.19
   4  12   3    1.19    0.25
   4  12   3    0.88    0.23
   4  12   3    1.22    0.23
   4  12   4    0.19    0.19
  -4  12  -4    0.16    0.17
   4  12   4   -0.09    0.16
   4  12   4    0.50    0.21
  -4  12  -5   -0.02    0.18
   4  12   5   -0.06    0.14
   4  12   5   -0.01    0.21
  -4  12  -6    0.06    0.17
   4  12   6    0.47    0.25
   4  12   6    0.03    0.15
  -4  12  -7    3.37    0.33
   4  12   7    2.64    0.36
  -4  12  -8    0.35    0.21
   4  12   8    0.92    0.30
  -4  12  -9    4.21    0.38
   4  12   9    4.34    0.45
   4  12  10    3.36    0.45
  -4  12 -10    3.63    0.38
   4  13 -11    4.00    0.43
  -4  13  11    4.42    0.75
  -4  13  10    1.34    0.35
   4  13 -10    1.88    0.34
  -4  13  10    2.03    0.31
  -4  13   9    2.75    0.35
  -4  13   9    3.05    0.41
   4  13  -9    3.21    0.38
  -4  13   8    0.04    0.21
  -4  13   8    0.05    0.24
   4  13  -8    0.17    0.18
   4  13  -8    0.47    0.23
  -4  13   7   -0.25    0.21
  -4  13   7    0.26    0.20
   4  13  -7    0.45    0.20
   4  13  -7    0.27    0.23
   4  13  -6    4.35    0.40
  -4  13   6    4.08    0.42
  -4  13   6    3.83    0.39
   4  13  -6    3.89    0.37
  -4  13   5    4.39    0.43
   4  13  -5    4.78    0.43
   4  13  -5    4.24    0.39
  -4  13   5    4.28    0.41
   4  13  -4    5.81    0.44
  -4  13   4    4.86    0.43
   4  13  -4    5.33    0.41
  -4  13   4    5.29    0.44
   4  13  -3    5.58    0.43
  -4  13   3    5.85    0.47
   4  13  -3    5.87    0.44
  -4  13   3    5.14    0.41
  -4  13   2    7.20    0.48
   4  13  -2    6.96    0.45
  -4  13   2    7.60    0.45
   4  13  -2    7.19    0.45
  -4  13   1    0.20    0.20
   4  13  -1    0.13    0.18
   4  13  -1    0.23    0.21
  -4  13   1    0.30    0.17
   4  13  -1    0.00    0.18
  -4  13   0    0.45    0.23
   4  13   0    0.33    0.19
  -4  13   0    0.34    0.18
   4  13   0    0.42    0.23
   4  13   0    0.48    0.20
  -4  13  -1    2.86    0.34
   4  13   1    2.75    0.32
   4  13   1    2.59    0.31
   4  13   1    2.36    0.34
  -4  13  -1    2.50    0.28
   4  13   2    2.56    0.32
   4  13   2    2.60    0.35
   4  13   2    2.49    0.33
  -4  13  -2    2.56    0.27
  -4  13  -2    2.78    0.34
   4  13   3    6.02    0.41
   4  13   3    5.84    0.44
  -4  13  -3    5.72    0.44
   4  13   3    4.99    0.45
  -4  13  -4    3.54    0.37
   4  13   4    2.60    0.35
   4  13   4    3.20    0.33
   4  13   4    2.72    0.35
  -4  13  -5    1.62    0.30
   4  13   5    1.34    0.32
   4  13   5    1.64    0.26
   4  13   5    1.59    0.30
   4  13   6    0.03    0.21
  -4  13  -6    0.19    0.21
   4  13   6   -0.06    0.17
  -4  13  -7    0.07    0.21
   4  13   7    0.13    0.26
  -4  13  -8   -0.08    0.20
   4  13   8    0.38    0.27
   4  13   9    0.00    0.25
  -4  13  -9    0.00    0.20
  -4  14   9    4.98    0.46
   4  14  -9    4.24    0.45
  -4  14   9    4.53    0.50
  -4  14   8    1.43    0.33
   4  14  -8    1.06    0.29
  -4  14   8    0.65    0.26
   4  14  -7    2.13    0.31
   4  14  -7    2.81    0.37
  -4  14   7    1.84    0.32
  -4  14   7    2.28    0.37
  -4  14   6   -0.12    0.22
   4  14  -6    0.33    0.21
   4  14  -6    0.34    0.22
  -4  14   6    0.68    0.26
  -4  14   5   -0.05    0.21
   4  14  -5    0.18    0.20
   4  14  -5    0.26    0.21
  -4  14   5    0.25    0.23
   4  14  -4    0.85    0.27
   4  14  -4    0.60    0.23
  -4  14   4    0.87    0.27
  -4  14   4    0.92    0.26
  -4  14   3   -0.06    0.18
   4  14  -3    0.09    0.19
  -4  14   3    0.01    0.22
   4  14  -3   -0.03    0.18
   4  14  -2   -0.21    0.18
  -4  14   2   -0.29    0.17
  -4  14   2   -0.03    0.17
   4  14  -2    0.22    0.21
   4  14  -1    1.69    0.28
  -4  14   1    1.59    0.29
   4  14  -1    1.83    0.32
  -4  14   1    2.12    0.29
   4  14   0    4.36    0.42
   4  14   0    3.66    0.39
   4  14   0    3.09    0.37
  -4  14   0    3.52    0.40
  -4  14   0    3.50    0.34
   4  14   1    4.64    0.42
   4  14   1    4.86    0.42
  -4  14  -1    5.50    0.48
   4  14   1    4.57    0.44
  -4  14  -1    5.30    0.39
   4  14   2    6.25    0.50
  -4  14  -2    4.83    0.45
   4  14   2    6.25    0.47
   4  14   2    6.27    0.45
   4  14   3    0.53    0.23
   4  14   3    0.62    0.24
   4  14   3    0.30    0.22
  -4  14  -3    0.19    0.23
   4  14   4   -0.13    0.23
   4  14   4    0.26    0.21
  -4  14  -4    0.28    0.23
   4  14   4    0.44    0.22
   4  14   5    0.03    0.22
   4  14   5    0.03    0.20
  -4  14  -5   -0.31    0.18
   4  14   5   -0.07    0.17
   4  14   6    0.84    0.31
   4  14   6    0.70    0.28
  -4  14  -6    2.08    0.33
   4  14   7   -0.02    0.23
  -4  14  -7    0.39    0.23
   4  14   7    0.32    0.25
  -4  15   7    0.57    0.25
  -4  15   7    0.47    0.28
   4  15  -7    0.46    0.30
   4  15  -6   -0.02    0.24
   4  15  -6    0.41    0.22
  -4  15   6    0.05    0.24
  -4  15   6    0.58    0.26
  -4  15   5    0.19    0.25
   4  15  -5    0.12    0.21
   4  15  -5   -0.12    0.23
  -4  15   5   -0.04    0.22
  -4  15   4    0.48    0.25
   4  15  -4    0.45    0.23
  -4  15   4    0.48    0.25
   4  15  -4    0.38    0.27
  -4  15   3   -0.04    0.19
  -4  15   3    0.29    0.25
   4  15  -3    0.20    0.22
   4  15  -3    0.45    0.27
  -4  15   2    0.42    0.25
   4  15  -2    0.49    0.26
   4  15  -2    0.19    0.23
  -4  15   2    0.30    0.20
  -4  15   1    1.41    0.27
   4  15  -1    1.42    0.29
  -4  15   1    1.28    0.32
   4  15  -1    1.32    0.30
   4  15   0   -0.15    0.21
   4  15   0    0.87    0.29
  -4  15   0    0.04    0.16
  -4  15   0    0.28    0.24
   4  15   1   -0.02    0.23
   4  15   1   -0.02    0.21
   4  15   1    0.18    0.22
  -4  15  -1    0.29    0.24
   4  15   2    0.28    0.21
  -4  15  -2   -0.14    0.21
   4  15   2    0.20    0.24
   4  15   2    0.30    0.25
  -4  15  -3    0.58    0.26
   4  15   3    0.84    0.30
   4  15   3    0.79    0.26
   4  15   3    0.31    0.24
   4  15   4    0.32    0.22
   4  15   4    0.10    0.22
  -4  15  -4    0.15    0.24
   4  15   4    0.22    0.26
   4  15   5    0.62    0.26
   4  15   5    0.67    0.27
   4  15   5    0.31    0.31
  -4  15  -5    0.82    0.29
   4  16  -3    0.23    0.47
  -4  16   2   -0.40    0.17
   4  16  -2    0.17    0.23
  -4  16   2    0.16    0.25
   4  16  -2    0.17    0.23
   4  16  -1    1.11    0.31
   4  16  -1    0.67    0.26
  -4  16   1    1.10    0.32
  -4  16   1    1.24    0.36
   4  16   0    0.29    0.23
  -4  16   0    0.04    0.42
   4  16   0   -0.05    0.21
   4  16   1    3.47    0.43
   5   0 -14    0.51    0.17
   5   0 -13   -0.04    0.15
   5   0 -12    7.64    0.38
   5   0 -12    7.74    0.34
   5   0 -11   -0.12    0.13
   5   0 -11   -0.19    0.09
   5   0 -10    4.54    0.25
   5   0 -10    4.50    0.28
   5   0  -9   -0.02    0.09
   5   0  -9    0.06    0.11
   5   0  -9    0.00    0.08
   5   0  -8    3.93    0.23
   5   0  -8    4.08    0.23
   5   0  -8    4.15    0.22
   5   0  -7   -0.03    0.08
   5   0  -7    0.13    0.08
   5   0  -6   27.37    0.67
   5   0  -6   28.08    0.68
   5   0  -5    0.15    0.08
   5   0  -5    0.06    0.07
   5   0  -4   16.61    0.44
   5   0  -3   -0.05    0.06
  -5   0   2   24.98    0.57
  -5   0   2   23.87    0.57
   5   0  -2   25.15    0.58
  -5   0   1   -0.08    0.05
   5   0  -1   -0.07    0.06
   5   0  -1   -0.04    0.05
   5   0  -1    0.02    0.06
  -5   0   1   -0.02    0.05
   5   0  -1   -0.08    0.02
   5   0   0   21.19    0.49
   5   0   0   21.09    0.49
   5   0   0   21.27    0.44
  -5   0   0   21.36    0.49
  -5   0   0   21.53    0.49
  -5   0  -1   -0.02    0.05
   5   0   1   -0.04    0.05
   5   0   1    0.04    0.04
  -5   0  -1   -0.01    0.05
  -5   0  -1   -0.06    0.03
  -5   0  -2    6.47    0.18
   5   0   2    6.35    0.20
   5   0   2    6.18    0.19
  -5   0  -2    6.34    0.18
  -5   0  -2    6.41    0.19
  -5   0  -3   -0.03    0.05
   5   0   3   -0.12    0.06
   5   0   3   -0.09    0.05
  -5   0  -3   -0.05    0.03
  -5   0  -3   -0.01    0.05
   5   0   4  104.79    2.13
   5   0   4  103.26    2.17
  -5   0  -4  107.08    2.15
  -5   0  -4  103.72    2.07
   5   0   5    0.00    0.05
  -5   0  -5    0.09    0.07
   5   0   5    0.04    0.08
  -5   0  -6    4.36    0.21
   5   0   6    4.03    0.24
   5   0   6    4.20    0.18
   5   0   7    0.04    0.10
  -5   0  -7    0.04    0.08
   5   0   7    0.00    0.06
   5   0   8   12.11    0.36
  -5   0  -8   11.48    0.41
   5   0   8   11.99    0.45
   5   0   9    0.03    0.08
   5   0   9   -0.17    0.11
   5   0  10   12.18    0.40
   5   0  10   11.99    0.50
  -5   1  18    0.41    0.26
   5   1 -15   10.81    0.64
   5   1 -14    1.27    0.23
   5   1 -14    1.49    0.19
   5  -1 -14    1.34    0.24
   5   1 -13   -0.02    0.15
   5   1 -13    0.47    0.14
   5  -1 -13    0.23    0.16
   5   1 -12   19.44    0.65
   5   1 -12   17.97    0.56
   5  -1 -12   18.81    0.64
   5   1 -11   35.09    0.88
   5  -1 -11   34.53    0.94
   5   1 -10    6.04    0.28
   5  -1 -10    6.17    0.31
   5   1  -9   10.25    0.38
   5   1  -9   10.04    0.36
   5  -1  -9    9.66    0.35
   5  -1  -9   10.57    0.41
   5  -1  -9   10.70    0.40
   5   1  -8    8.59    0.33
   5   1  -8    8.97    0.32
   5  -1  -8    8.56    0.32
   5  -1  -8    9.25    0.35
   5  -1  -8    8.71    0.33
   5   1  -7    0.90    0.12
   5   1  -7    0.74    0.11
   5  -1  -7    0.82    0.12
   5  -1  -7    0.87    0.13
   5  -1  -7    0.63    0.11
   5   1  -6    2.34    0.16
   5   1  -6    2.11    0.16
   5  -1  -6    2.12    0.16
   5  -1  -6    2.30    0.17
   5   1  -5    0.26    0.09
   5   1  -5    0.53    0.09
   5  -1  -5    0.20    0.08
   5  -1  -5    0.25    0.08
   5   1  -4    0.05    0.08
   5   1  -4   -0.02    0.06
   5  -1  -4   -0.04    0.07
   5  -1  -4    0.05    0.06
   5   1  -3   30.71    0.72
   5   1  -3   31.03    0.66
   5   1  -3   29.21    0.70
   5  -1  -3   31.00    0.67
   5  -1  -3   30.00    0.70
   5   1  -2   14.22    0.38
  -5   1   2   14.94    0.36
   5   1  -2   14.65    0.40
   5   1  -2   15.38    0.33
   5  -1  -2   14.88    0.35
  -5  -1   2   14.91    0.39
   5   1  -1   11.36    0.31
   5   1  -1   11.24    0.32
  -5   1   1   12.20    0.31
   5   1  -1   11.44    0.33
  -5   1   1   11.77    0.31
  -5  -1   1   11.51    0.31
   5  -1  -1   12.00    0.28
   5  -1  -1   11.97    0.29
  -5  -1   1   12.17    0.33
   5   1   0    2.81    0.15
   5   1   0    2.86    0.08
  -5   1   0    2.81    0.13
  -5   1   0    2.73    0.12
   5   1   0    2.75    0.08
   5   1   0    2.97    0.13
   5  -1   0    2.90    0.11
  -5  -1   0    2.84    0.13
  -5  -1   0    2.76    0.14
   5   1   1   38.30    0.79
  -5   1  -1   38.99    0.82
   5   1   1   38.36    0.79
  -5   1  -1   38.68    0.80
   5   1   1   37.38    0.81
   5   1   1   37.52    0.84
  -5  -1  -1   39.25    0.81
   5  -1   1   38.23    0.81
   5  -1   1   37.75    0.79
  -5  -1  -1   37.85    0.84
  -5   1  -2    3.01    0.10
   5   1   2    2.93    0.13
   5   1   2    3.05    0.11
   5   1   2    2.84    0.15
  -5  -1  -2    2.65    0.14
   5  -1   2    2.93    0.14
   5  -1   2    2.93    0.10
  -5  -1  -2    2.88    0.11
  -5  -1  -2    3.07    0.11
   5   1   3    0.16    0.07
   5   1   3    0.20    0.07
  -5  -1  -3    0.19    0.06
   5  -1   3    0.26    0.08
   5  -1   3    0.26    0.04
  -5  -1  -3    0.26    0.06
  -5  -1  -3    0.19    0.04
   5   1   4   43.49    0.95
   5   1   4   42.14    0.96
  -5   1  -4   42.70    0.89
  -5  -1  -4   43.64    0.94
   5  -1   4   42.49    0.97
   5  -1   4   42.08    0.88
   5   1   5   23.07    0.60
   5   1   5   22.46    0.57
  -5   1  -5   22.85    0.49
  -5  -1  -5   23.40    0.57
   5  -1   5   21.88    0.60
   5  -1   5   23.26    0.51
   5   1   6    0.63    0.13
   5   1   6    0.65    0.11
  -5   1  -6    0.62    0.05
   5  -1   6    0.68    0.07
  -5  -1  -6    0.65    0.11
   5  -1   6    0.70    0.13
   5   1   7   19.41    0.52
   5  -1   7   19.30    0.58
   5  -1   7   19.56    0.47
  -5  -1  -7   18.85    0.54
  -5   1  -8    0.10    0.09
   5   1   8    0.46    0.10
   5  -1   8    0.46    0.08
   5  -1   8    0.32    0.14
  -5  -1  -8    0.36    0.12
   5   1   9    0.25    0.11
   5  -1   9    0.05    0.13
   5  -1   9    0.32    0.08
   5   1  10    2.81    0.22
   5  -1  10    2.27    0.25
   5   1  11    0.14    0.11
   5  -1  11    0.02    0.17
   5  -1  12    0.00    0.16
  -5   2  18    0.10    0.24
  -5   2  17   -0.04    0.22
   5   2 -15    0.18    0.19
   5   2 -14    5.23    0.36
   5   2 -14    5.31    0.31
   5  -2 -14    5.02    0.37
   5   2 -13    0.67    0.16
   5  -2 -13    0.53    0.19
   5   2 -12    3.60    0.26
   5  -2 -12    4.73    0.33
   5   2 -11    0.25    0.12
   5  -2 -11    0.31    0.15
   5   2 -10    0.24    0.11
   5  -2 -10    0.24    0.14
   5   2  -9    0.54    0.12
   5   2  -9    0.29    0.12
   5  -2  -9    0.31    0.13
  -5  -2   9    0.41    0.12
   5   2  -8    0.24    0.11
   5   2  -8    0.24    0.11
  -5  -2   8    0.40    0.11
   5  -2  -8    0.37    0.12
   5  -2  -8    0.36    0.11
   5   2  -7   -0.01    0.08
   5   2  -7    0.05    0.08
   5  -2  -7    0.06    0.09
  -5  -2   7   -0.04    0.08
   5   2  -6   12.14    0.38
   5   2  -6   12.70    0.38
  -5  -2   6   12.22    0.37
   5  -2  -6   12.22    0.38
   5   2  -5   21.75    0.56
   5   2  -5   21.19    0.53
   5   2  -5   21.51    0.57
   5  -2  -5   20.80    0.54
  -5  -2   5   21.15    0.52
   5   2  -4   23.11    0.58
   5   2  -4   23.15    0.55
   5   2  -4   22.50    0.58
  -5  -2   4   22.72    0.53
   5  -2  -4   23.15    0.56
   5   2  -3   30.84    0.74
   5   2  -3   30.27    0.68
   5   2  -3   30.44    0.72
  -5  -2   3   31.91    0.67
   5  -2  -3   31.72    0.70
   5   2  -2    0.07    0.08
   5   2  -2    0.09    0.08
   5   2  -2    0.13    0.05
   5   2  -2    0.14    0.08
   5  -2  -2    0.15    0.06
  -5  -2   2    0.04    0.03
   5   2  -1    0.12    0.06
   5   2  -1    0.00    0.07
   5   2  -1    0.05    0.04
   5   2  -1    0.02    0.09
   5  -2  -1    0.07    0.06
   5   2   0   16.33    0.36
   5   2   0   16.37    0.40
   5   2   0   16.35    0.43
   5  -2   0   15.76    0.35
  -5  -2   0   16.61    0.40
   5  -2   0   16.26    0.40
   5   2   1   13.22    0.33
   5   2   1   13.20    0.37
  -5   2  -1   12.97    0.30
   5   2   1   13.24    0.31
   5  -2   1   13.24    0.35
  -5  -2  -1   12.93    0.33
  -5  -2  -1   13.08    0.29
   5   2   2   32.33    0.70
   5   2   2   31.25    0.74
   5   2   2   31.48    0.69
  -5  -2  -2   31.85    0.68
   5  -2   2   32.79    0.73
  -5  -2  -2   31.92    0.69
   5   2   3   30.08    0.68
   5   2   3   29.21    0.70
   5   2   3   28.72    0.63
  -5  -2  -3   30.05    0.63
   5  -2   3   29.79    0.70
  -5  -2  -3   29.77    0.66
   5   2   4   21.36    0.55
  -5   2  -4   21.39    0.49
   5   2   4   20.92    0.44
  -5  -2  -4   21.55    0.52
   5  -2   4   20.98    0.55
  -5   2  -5   11.35    0.29
   5   2   5   11.18    0.36
  -5  -2  -5   11.36    0.34
   5  -2   5   10.35    0.36
   5   2   6    5.15    0.24
  -5   2  -6    5.01    0.17
  -5  -2  -6    4.86    0.22
   5  -2   6    5.31    0.27
   5   2   7    1.15    0.15
  -5   2  -7    1.19    0.09
   5  -2   7    1.26    0.17
  -5  -2  -7    1.35    0.15
   5  -2   7    1.35    0.08
   5  -2   7    1.29    0.08
   5   2   8    0.02    0.09
  -5   2  -8    0.04    0.05
   5  -2   8   -0.08    0.05
   5  -2   8    0.08    0.12
   5   2   9    1.59    0.19
   5  -2   9    1.92    0.23
   5   2  10    3.76    0.26
   5  -2  10    4.30    0.32
   5   2  11    0.09    0.12
   5  -2  11    0.11    0.17
   5  -2  12    4.00    0.37
   5  -2  13   -0.21    0.17
  -5   3  17    5.52    0.49
  -5   3  16   -0.18    0.22
   5   3 -15   -0.04    0.16
   5   3 -14    0.19    0.14
   5  -3 -14    0.19    0.15
   5   3 -13    3.73    0.27
   5  -3 -13    3.17    0.31
   5   3 -12    0.36    0.14
   5  -3 -12    0.13    0.14
   5   3 -11   14.82    0.50
  -5  -3  11   14.58    0.56
   5  -3 -11   14.12    0.54
   5   3 -10    0.13    0.11
   5  -3 -10    0.03    0.13
  -5  -3  10    0.14    0.12
   5   3  -9    7.87    0.33
   5   3  -9    7.43    0.32
  -5  -3   9    8.13    0.34
   5  -3  -9    7.29    0.34
   5   3  -8    0.63    0.12
   5   3  -8    0.95    0.14
  -5  -3   8    0.72    0.12
   5  -3  -8    0.91    0.15
   5   3  -7    1.25    0.14
   5   3  -7    1.31    0.15
   5  -3  -7    1.27    0.15
  -5  -3   7    1.20    0.14
   5   3  -6    2.04    0.18
   5   3  -6    2.01    0.18
   5   3  -6    2.07    0.17
  -5  -3   6    2.04    0.15
   5  -3  -6    1.81    0.17
   5   3  -5   20.00    0.51
   5   3  -5   19.66    0.54
   5   3  -5   19.57    0.53
  -5  -3   5   20.18    0.51
   5  -3  -5   19.26    0.53
   5   3  -4    3.84    0.22
   5   3  -4    3.46    0.19
   5   3  -4    3.79    0.17
  -5  -3   4    3.84    0.17
   5  -3  -4    4.21    0.20
   5   3  -3    1.47    0.14
   5   3  -3    1.56    0.12
   5   3  -3    1.50    0.15
   5  -3  -3    1.86    0.15
  -5  -3   3    1.71    0.11
   5   3  -2    2.21    0.18
   5   3  -2    2.18    0.15
   5   3  -2    2.27    0.12
   5   3  -2    1.96    0.17
   5  -3  -2    2.07    0.14
  -5  -3   2    2.27    0.11
   5   3  -1   48.45    1.07
   5   3  -1   48.44    1.10
   5   3  -1   48.31    1.03
   5   3  -1   50.28    1.11
  -5  -3   1   50.43    1.01
   5  -3  -1   49.50    1.07
   5   3   0   37.98    0.87
   5   3   0   39.16    0.91
   5   3   0   39.72    0.83
   5  -3   0   39.18    0.87
  -5  -3   0   39.56    0.81
   5   3   1   62.71    1.33
   5   3   1   63.89    1.31
  -5   3  -1   64.03    1.28
   5   3   1   63.40    1.38
   5  -3   1   63.26    1.35
  -5  -3  -1   62.65    1.29
  -5  -3  -1   61.78    1.32
   5   3   2    8.46    0.31
   5   3   2    8.66    0.25
   5   3   2    8.99    0.26
  -5  -3  -2    8.99    0.25
   5  -3   2    8.46    0.29
  -5  -3  -2    8.94    0.25
   5   3   3    6.45    0.26
   5   3   3    6.45    0.23
   5   3   3    6.77    0.20
   5  -3   3    6.88    0.26
  -5  -3  -3    6.58    0.20
  -5  -3  -3    6.56    0.22
   5   3   4    2.32    0.18
  -5   3  -4    2.17    0.14
   5   3   4    2.18    0.15
   5   3   4    2.11    0.10
  -5  -3  -4    2.00    0.13
   5  -3   4    2.30    0.18
   5   3   5   24.45    0.63
   5   3   5   24.99    0.67
  -5   3  -5   25.00    0.59
   5   3   5   24.09    0.52
  -5  -3  -5   25.24    0.62
   5  -3   5   25.58    0.67
  -5   3  -6   12.01    0.33
   5   3   6   12.12    0.41
   5  -3   6   11.59    0.41
  -5  -3  -6   11.59    0.37
   5   3   7   11.93    0.42
  -5   3  -7   12.20    0.34
  -5  -3  -7   11.90    0.40
   5  -3   7   12.07    0.44
   5   3   8    7.66    0.34
  -5   3  -8    7.46    0.24
   5  -3   8    6.89    0.36
   5   3   9   17.59    0.57
   5  -3   9   18.27    0.62
   5   3  10    0.96    0.17
   5  -3  10    0.71    0.19
   5   3  11    0.33    0.15
   5  -3  11    0.80    0.20
   5   3  12    1.39    0.21
   5  -3  12    1.92    0.28
   5  -3  13    1.81    0.28
   5  -3  14    0.01    0.20
  -5   4  17    0.09    0.25
  -5   4  16    2.88    0.39
   5   4 -15    0.09    0.16
  -5   4  15   -0.34    0.17
  -5   4  14    4.74    0.42
   5   4 -14    4.95    0.33
   5   4 -13    0.14    0.13
   5  -4 -13    0.24    0.16
   5   4 -12    2.29    0.24
   5  -4 -12    1.92    0.24
   5   4 -11    0.28    0.14
   5  -4 -11    0.39    0.16
   5   4 -10    0.53    0.14
  -5  -4  10    0.33    0.14
   5  -4 -10    0.70    0.17
   5   4  -9    0.02    0.10
   5   4  -9    0.21    0.12
   5  -4  -9    0.35    0.13
  -5  -4   9    0.15    0.12
   5   4  -8   20.02    0.58
   5   4  -8   18.97    0.57
  -5  -4   8   19.68    0.57
   5  -4  -8   19.63    0.59
   5   4  -7   12.95    0.44
   5   4  -7   12.42    0.42
   5   4  -7   13.17    0.42
   5  -4  -7   12.48    0.43
  -5  -4   7   12.38    0.41
   5   4  -6   61.77    1.41
   5   4  -6   59.32    1.39
   5   4  -6   63.25    1.41
  -5  -4   6   62.97    1.38
   5  -4  -6   65.03    1.42
   5   4  -5    1.60    0.15
   5   4  -5    2.10    0.16
   5   4  -5    2.41    0.19
   5  -4  -5    2.42    0.19
  -5  -4   5    2.21    0.16
   5   4  -4   65.06    1.42
   5   4  -4   65.08    1.47
   5   4  -4   68.58    1.47
  -5  -4   4   65.55    1.40
   5  -4  -4   66.27    1.45
   5   4  -3    2.50    0.15
   5   4  -3    2.60    0.20
   5   4  -3    2.19    0.18
   5  -4  -3    2.59    0.18
  -5  -4   3    2.62    0.14
   5   4  -2    2.26    0.14
   5   4  -2    2.34    0.19
   5   4  -2    2.43    0.16
   5   4  -2    2.38    0.18
   5  -4  -2    2.12    0.15
  -5  -4   2    2.22    0.13
   5   4  -1    2.51    0.20
   5   4  -1    2.50    0.17
  -5   4   1    2.49    0.16
   5   4  -1    2.37    0.14
   5   4  -1    2.51    0.19
  -5  -4   1    2.51    0.12
   5  -4  -1    2.61    0.17
   5   4   0    4.34    0.20
   5   4   0    4.00    0.24
   5   4   0    4.05    0.23
  -5   4   0    4.78    0.18
   5   4   0    3.93    0.17
   5  -4   0    4.14    0.20
  -5  -4   0    4.31    0.16
   5   4   1    2.68    0.15
  -5   4  -1    2.82    0.13
   5   4   1    2.69    0.19
   5   4   1    2.51    0.15
   5  -4   1    2.63    0.17
  -5  -4  -1    2.73    0.13
   5   4   2   43.12    0.95
   5   4   2   42.96    1.03
   5   4   2   43.99    0.97
  -5   4  -2   43.72    0.90
   5  -4   2   43.07    1.00
  -5  -4  -2   44.50    0.95
   5   4   3    2.11    0.19
   5   4   3    2.03    0.15
  -5   4  -3    2.20    0.16
   5   4   3    1.66    0.12
  -5  -4  -3    1.76    0.13
   5  -4   3    1.97    0.17
   5   4   4   30.29    0.72
   5   4   4   29.92    0.77
   5   4   4   28.25    0.66
  -5   4  -4   29.49    0.71
   5  -4   4   28.88    0.75
  -5  -4  -4   29.75    0.70
   5   4   5    1.04    0.13
  -5   4  -5    1.10    0.12
   5   4   5    1.23    0.17
   5   4   5    1.08    0.08
   5  -4   5    0.86    0.14
  -5  -4  -5    0.93    0.11
   5   4   6   10.43    0.37
   5   4   6   10.39    0.26
   5   4   6   10.41    0.40
  -5   4  -6   10.76    0.33
  -5  -4  -6   10.39    0.35
   5  -4   6    9.92    0.39
   5   4   7    1.88    0.21
  -5   4  -7    1.85    0.15
   5  -4   7    1.68    0.20
   5   4   8    0.49    0.15
  -5   4  -8    0.66    0.11
   5  -4   8    0.67    0.17
  -5   4  -9    0.83    0.11
   5   4   9    0.98    0.18
   5  -4   9    0.81    0.19
   5   4  10   11.30    0.48
   5  -4  10   11.45    0.51
   5   4  11    2.06    0.24
   5  -4  11    2.15    0.29
   5   4  12   16.13    0.61
   5  -4  12   15.89    0.65
   5  -4  13    0.94    0.25
   5  -4  14    0.68    0.26
  -5   5  17    2.66    0.39
  -5   5  16    0.70    0.30
   5   5 -15    0.25    0.17
  -5   5  15    0.44    0.23
  -5   5  14   -0.05    0.21
   5   5 -14    0.23    0.16
   5   5 -13    2.23    0.25
  -5   5  13    2.29    0.32
   5  -5 -13    2.94    0.32
   5   5 -12    0.01    0.13
  -5   5  12    0.03    0.18
   5  -5 -12    0.06    0.14
  -5   5  11   12.40    0.56
   5   5 -11   12.16    0.47
   5  -5 -11   11.60    0.50
   5   5 -10    0.25    0.14
   5  -5 -10    0.29    0.15
   5   5  -9    5.91    0.31
  -5  -5   9    6.49    0.32
   5  -5  -9    6.90    0.36
   5   5  -8   24.11    0.70
   5   5  -8   24.19    0.70
   5   5  -8   24.38    0.70
  -5  -5   8   25.93    0.69
   5  -5  -8   25.26    0.72
   5   5  -7    0.70    0.14
   5   5  -7    0.66    0.13
   5   5  -7    0.51    0.14
  -5  -5   7    0.79    0.13
   5  -5  -7    0.31    0.12
   5   5  -6    0.03    0.10
   5   5  -6    0.09    0.08
   5   5  -6    0.10    0.09
   5  -5  -6   -0.12    0.08
  -5  -5   6    0.12    0.08
   5   5  -5   25.62    0.66
   5   5  -5   23.99    0.68
   5   5  -5   25.27    0.69
  -5  -5   5   26.71    0.65
   5  -5  -5   26.86    0.70
   5   5  -4    7.91    0.31
   5   5  -4    7.89    0.29
   5   5  -4    6.99    0.31
  -5   5   4    7.91    0.33
  -5  -5   4    8.38    0.28
   5  -5  -4    8.33    0.32
   5   5  -3   64.23    1.39
   5   5  -3   59.22    1.39
   5   5  -3   63.54    1.35
  -5   5   3   62.56    1.39
  -5  -5   3   60.52    1.33
   5  -5  -3   61.59    1.38
  -5   5   2    4.55    0.23
   5   5  -2    4.26    0.24
   5   5  -2    4.86    0.25
   5   5  -2    4.41    0.20
   5   5  -2    4.61    0.23
  -5  -5   2    4.51    0.19
   5  -5  -2    4.73    0.23
   5   5  -1   24.65    0.62
   5   5  -1   25.81    0.69
  -5   5   1   25.33    0.64
   5   5  -1   25.74    0.66
   5   5  -1   27.51    0.71
   5  -5  -1   26.56    0.67
  -5  -5   1   25.63    0.61
   5   5   0    1.98    0.14
   5   5   0    1.86    0.19
  -5   5   0    2.05    0.14
   5   5   0    2.12    0.17
   5   5   0    1.86    0.18
   5  -5   0    1.96    0.17
  -5  -5   0    1.84    0.12
   5   5   1    4.42    0.24
   5   5   1    4.48    0.21
   5   5   1    4.31    0.20
  -5   5  -1    4.46    0.18
  -5  -5  -1    4.46    0.18
   5  -5   1    4.15    0.22
   5   5   2    0.75    0.10
  -5   5  -2    1.00    0.08
   5   5   2    1.04    0.16
   5   5   2    1.00    0.11
   5  -5   2    0.88    0.13
  -5  -5  -2    0.88    0.10
  -5   5  -3    6.64    0.27
   5   5   3    6.53    0.30
   5   5   3    6.78    0.26
   5   5   3    6.26    0.24
  -5   5  -3    6.61    0.18
   5  -5   3    6.01    0.28
  -5  -5  -3    6.95    0.25
  -5   5  -4    0.56    0.11
   5   5   4    0.49    0.10
   5   5   4    0.48    0.14
   5   5   4    0.63    0.09
   5  -5   4    0.43    0.11
  -5  -5  -4    0.54    0.10
   5   5   5   10.79    0.37
   5   5   5   11.51    0.43
  -5   5  -5   10.51    0.36
   5   5   5   10.33    0.31
   5  -5   5   10.86    0.41
  -5  -5  -5   10.84    0.36
   5   5   6    1.62    0.17
   5   5   6    1.48    0.11
   5   5   6    1.59    0.21
  -5   5  -6    1.29    0.15
  -5  -5  -6    1.60    0.16
   5  -5   6    1.68    0.21
   5   5   7   31.63    0.88
   5   5   7   30.53    0.68
  -5   5  -7   31.08    0.77
   5  -5   7   31.25    0.86
  -5   5  -8    0.32    0.10
   5   5   8    0.24    0.15
   5  -5   8    0.10    0.13
   5   5   9   13.94    0.54
  -5   5  -9   12.86    0.41
   5  -5   9   13.21    0.54
   5   5  10    0.31    0.17
   5  -5  10   -0.09    0.16
   5   5  11    0.08    0.16
   5  -5  11   -0.07    0.16
   5   5  12    0.37    0.18
   5  -5  12    0.15    0.19
   5   5  13    0.56    0.19
   5  -5  13    0.34    0.21
   5  -5  14   -0.07    0.29
  -5   6  17    0.21    0.27
  -5   6  16    2.84    0.41
   5   6 -15    3.78    0.34
  -5   6  15    4.51    0.47
   5   6 -14    5.63    0.38
  -5   6  14    5.62    0.45
   5   6 -13    5.16    0.34
  -5   6  13    5.37    0.47
   5   6 -12    2.82    0.28
  -5   6  12    3.05    0.36
   5  -6 -12    3.39    0.33
  -5   6  11    0.63    0.23
   5   6 -11    0.83    0.18
   5  -6 -11    0.65    0.18
   5   6 -10   -0.07    0.11
  -5   6  10    0.05    0.17
   5  -6 -10    0.53    0.17
   5   6  -9    8.14    0.38
  -5   6   9    7.78    0.45
   5  -6  -9    7.36    0.39
   5   6  -8    7.25    0.35
   5   6  -8    7.13    0.34
  -5   6   8    6.79    0.39
  -5  -6   8    6.93    0.32
   5  -6  -8    6.76    0.35
   5   6  -7   12.41    0.45
   5   6  -7   12.23    0.43
  -5   6   7   11.70    0.49
   5   6  -7   11.91    0.44
  -5  -6   7   11.56    0.41
   5  -6  -7   11.53    0.45
  -5   6   6   17.45    0.57
   5   6  -6   17.53    0.53
   5   6  -6   16.88    0.53
   5   6  -6   16.52    0.54
  -5  -6   6   17.43    0.51
   5  -6  -6   15.71    0.53
   5   6  -5    6.69    0.31
  -5   6   5    6.95    0.33
   5   6  -5    6.91    0.29
   5   6  -5    7.05    0.33
   5  -6  -5    7.06    0.32
  -5  -6   5    6.97    0.28
  -5   6   4    8.13    0.36
   5   6  -4    9.07    0.32
   5   6  -4    9.13    0.36
   5   6  -4    8.32    0.35
  -5  -6   4    8.20    0.30
   5  -6  -4    8.57    0.35
   5   6  -3    0.87    0.12
  -5   6   3    0.96    0.14
   5   6  -3    0.79    0.15
   5   6  -3    1.04    0.15
   5  -6  -3    0.81    0.13
  -5  -6   3    0.63    0.10
   5   6  -2    0.73    0.13
  -5   6   2    0.89    0.14
   5   6  -2    0.66    0.10
   5   6  -2    0.77    0.16
   5   6  -2    0.62    0.13
  -5  -6   2    0.63    0.10
   5  -6  -2    0.62    0.13
   5   6  -1    0.26    0.08
   5   6  -1    0.22    0.11
   5   6  -1    0.15    0.12
  -5   6   1    0.26    0.10
   5   6  -1    0.29    0.11
   5  -6  -1    0.26    0.10
  -5  -6   1    0.17    0.07
   5   6   0    2.25    0.17
   5   6   0    2.23    0.16
  -5   6   0    2.62    0.17
   5   6   0    2.21    0.20
   5   6   0    2.68    0.23
   5  -6   0    2.50    0.20
  -5  -6   0    2.35    0.15
  -5   6  -1    3.21    0.17
   5   6   1    3.35    0.20
   5   6   1    3.12    0.19
   5   6   1    3.28    0.24
  -5  -6  -1    3.13    0.17
   5  -6   1    3.11    0.21
   5   6   2    1.14    0.14
  -5   6  -2    1.25    0.16
   5   6   2    1.26    0.13
   5   6   2    1.00    0.16
  -5   6  -2    1.26    0.11
  -5  -6  -2    1.17    0.13
   5  -6   2    1.33    0.09
   5  -6   2    1.27    0.16
   5   6   3   11.80    0.37
  -5   6  -3   11.28    0.30
   5   6   3   11.71    0.38
  -5   6  -3   11.79    0.40
   5   6   3   11.60    0.45
   5  -6   3   11.46    0.42
  -5  -6  -3   11.99    0.37
  -5   6  -4   11.10    0.39
   5   6   4   10.92    0.35
  -5   6  -4   11.27    0.27
   5   6   4   10.93    0.38
   5   6   4   10.83    0.44
   5  -6   4   11.04    0.42
  -5  -6  -4   10.52    0.36
   5   6   5    0.08    0.08
   5   6   5    0.05    0.08
  -5   6  -5    0.07    0.10
   5   6   5   -0.05    0.13
   5  -6   5    0.27    0.11
  -5  -6  -5   -0.02    0.08
   5   6   6   13.21    0.51
   5   6   6   12.24    0.36
  -5   6  -6   12.44    0.42
   5  -6   6   12.06    0.48
   5   6   7    1.35    0.23
  -5   6  -7    1.33    0.17
   5   6   7    1.39    0.12
   5  -6   7    1.73    0.22
  -5   6  -8    0.00    0.10
   5   6   8    0.03    0.15
   5  -6   8    0.08    0.13
   5   6   9    0.01    0.15
  -5   6  -9    0.34    0.12
   5  -6   9    0.00    0.15
   5   6  10    1.00    0.22
   5  -6  10    1.17    0.24
   5   6  11    0.78    0.22
   5  -6  11    0.74    0.23
   5   6  12    0.48    0.20
   5  -6  12    0.46    0.20
   5   6  13    1.65    0.28
   5  -6  13    1.90    0.30
  -5   7  16   -0.04    0.26
   5   7 -15    0.93    0.23
  -5   7  15    0.43    0.30
  -5   7  14   -0.01    0.21
   5   7 -14    0.34    0.18
  -5   7  13    1.06    0.28
   5   7 -13    1.12    0.23
   5   7 -12    3.58    0.32
  -5   7  12    3.25    0.38
  -5   7  11    7.02    0.46
   5   7 -11    7.67    0.41
   5  -7 -11    6.76    0.42
  -5   7  10    0.41    0.20
   5   7 -10    0.20    0.16
   5  -7 -10    0.15    0.14
   5   7  -9   14.64    0.54
  -5   7   9   15.02    0.62
   5   7  -9   15.30    0.56
   5  -7  -9   14.94    0.56
   5   7  -8    0.36    0.14
   5   7  -8    0.23    0.13
  -5   7   8    0.33    0.17
   5  -7  -8    0.23    0.15
   5   7  -7    0.04    0.11
  -5   7   7    0.17    0.15
   5   7  -7    0.01    0.12
  -5  -7   7   -0.08    0.09
   5  -7  -7    0.17    0.13
   5   7  -6    0.16    0.09
   5   7  -6    0.18    0.13
   5   7  -6    0.04    0.11
  -5   7   6    0.22    0.14
  -5  -7   6    0.26    0.11
   5  -7  -6    0.11    0.13
   5   7  -5    3.12    0.21
   5   7  -5    3.14    0.23
   5   7  -5    3.06    0.23
  -5   7   5    2.45    0.24
  -5  -7   5    3.09    0.20
   5  -7  -5    2.71    0.24
  -5   7   4    8.45    0.37
   5   7  -4    7.78    0.35
   5   7  -4    8.17    0.36
   5   7  -4    7.96    0.33
   5  -7  -4    8.09    0.35
  -5  -7   4    8.52    0.32
   5   7  -3   13.08    0.47
   5   7  -3   11.72    0.43
  -5   7   3   12.56    0.45
   5   7  -3   12.70    0.42
   5  -7  -3   12.19    0.44
  -5  -7   3   12.48    0.40
  -5   7   2    9.27    0.26
  -5   7   2    8.78    0.36
   5   7  -2    9.45    0.37
   5   7  -2    8.52    0.37
   5   7  -2    9.23    0.34
   5   7  -2    8.46    0.38
  -5  -7   2    9.38    0.32
   5  -7  -2    9.22    0.37
   5   7  -1   23.10    0.65
  -5   7   1   23.06    0.62
   5   7  -1   22.42    0.67
   5   7  -1   23.24    0.62
   5   7  -1   23.02    0.68
   5  -7  -1   22.52    0.65
  -5  -7   1   21.96    0.59
   5   7   0    0.62    0.12
   5   7   0    0.50    0.14
   5   7   0    0.77    0.17
   5   7   0    0.84    0.13
  -5   7   0    0.78    0.12
   5  -7   0    0.73    0.13
  -5  -7   0    0.73    0.11
   5   7   1   25.10    0.67
   5   7   1   25.16    0.68
   5   7   1   25.69    0.75
  -5   7  -1   25.55    0.64
  -5   7  -1   25.96    0.71
  -5  -7  -1   26.10    0.65
   5  -7   1   24.72    0.71
  -5   7  -2    7.20    0.32
  -5   7  -2    6.91    0.25
   5   7   2    7.06    0.30
   5   7   2    6.77    0.34
   5   7   2    6.86    0.29
   5  -7   2    6.04    0.31
  -5  -7  -2    7.10    0.27
   5   7   3    1.61    0.22
  -5   7  -3    1.89    0.21
   5   7   3    1.85    0.17
   5   7   3    2.13    0.19
  -5   7  -3    2.11    0.14
  -5  -7  -3    2.16    0.17
   5  -7   3    1.74    0.20
   5  -7   3    1.87    0.12
   5   7   4    1.18    0.14
   5   7   4    0.80    0.17
  -5   7  -4    0.81    0.16
  -5   7  -4    0.95    0.09
   5   7   4    1.15    0.15
   5  -7   4    1.14    0.18
  -5  -7  -4    1.04    0.16
   5   7   5    3.93    0.31
  -5   7  -5    3.63    0.26
   5   7   5    3.51    0.21
  -5   7  -5    3.48    0.14
   5  -7   5    3.57    0.26
   5   7   6    9.35    0.46
   5   7   6   10.28    0.34
  -5   7  -6   10.20    0.40
   5  -7   6   10.40    0.45
  -5   7  -7    7.64    0.35
   5   7   7    7.80    0.41
   5   7   7    7.57    0.28
   5  -7   7    7.37    0.40
  -5   7  -8   20.10    0.62
   5   7   8   21.00    0.73
   5  -7   8   21.06    0.71
   5   7   9    0.31    0.20
  -5   7  -9    0.44    0.14
   5  -7   9    0.19    0.17
   5   7  10    6.97    0.45
   5  -7  10    6.58    0.43
   5   7  11    0.41    0.21
   5  -7  11    0.53    0.22
   5   7  12    0.67    0.25
   5  -7  12    0.78    0.23
   5   7  13    0.13    0.20
  -5   8  15    1.44    0.34
   5   8 -15    1.23    0.25
   5   8 -14    0.80    0.23
  -5   8  14    0.98    0.29
   5   8 -13    2.50    0.30
  -5   8  13    1.78    0.35
   5   8 -12    0.37    0.18
  -5   8  12    0.21    0.22
   5   8 -11    0.12    0.16
  -5   8  11   -0.22    0.17
  -5   8  10   -0.23    0.19
   5   8 -10   -0.22    0.12
   5  -8 -10    0.12    0.17
  -5   8   9    1.10    0.25
   5   8  -9    0.90    0.19
   5   8  -9    1.02    0.21
   5  -8  -9    1.50    0.23
  -5   8   8    5.42    0.40
   5   8  -8    5.47    0.35
   5   8  -8    4.74    0.32
   5  -8  -8    5.25    0.34
  -5   8   7    0.12    0.16
   5   8  -7    0.06    0.13
   5   8  -7    0.11    0.13
   5  -8  -7    0.02    0.12
   5   8  -6   24.94    0.75
  -5   8   6   23.71    0.77
   5   8  -6   24.76    0.74
   5  -8  -6   23.97    0.74
   5   8  -5    4.96    0.30
  -5   8   5    5.45    0.35
   5   8  -5    5.36    0.31
   5  -8  -5    5.03    0.32
  -5  -8   5    4.72    0.27
  -5   8   4    8.80    0.40
   5   8  -4    9.47    0.38
   5   8  -4    9.38    0.40
   5   8  -4    9.16    0.40
   5  -8  -4    9.16    0.40
  -5  -8   4    9.63    0.36
   5   8  -3    7.10    0.34
   5   8  -3    7.64    0.33
  -5   8   3    7.40    0.36
   5   8  -3    7.62    0.36
  -5  -8   3    7.54    0.31
   5  -8  -3    7.65    0.35
  -5   8   2    3.69    0.17
   5   8  -2    3.56    0.23
   5   8  -2    3.89    0.27
   5   8  -2    3.73    0.30
  -5   8   2    3.37    0.25
   5   8  -2    4.19    0.28
  -5  -8   2    3.90    0.22
   5  -8  -2    3.55    0.26
   5   8  -1    0.08    0.13
   5   8  -1    0.04    0.08
  -5   8   1    0.10    0.11
   5   8  -1    0.02    0.11
   5   8  -1   -0.05    0.14
   5  -8  -1    0.00    0.11
  -5  -8   1   -0.04    0.07
   5   8   0   10.93    0.39
   5   8   0   12.01    0.43
   5   8   0   11.26    0.46
   5   8   0   10.93    0.45
  -5   8   0   11.22    0.39
  -5   8   0   11.66    0.45
  -5  -8   0   11.31    0.38
   5  -8   0   11.02    0.44
  -5   8  -1    7.59    0.31
   5   8   1    7.58    0.34
   5   8   1    8.29    0.33
   5   8   1    8.15    0.39
   5   8   1    7.83    0.38
  -5   8  -1    8.56    0.38
   5  -8   1    8.18    0.36
  -5  -8  -1    8.08    0.31
  -5   8  -2   14.50    0.51
   5   8   2   14.36    0.48
  -5   8  -2   15.48    0.45
   5   8   2   14.68    0.55
   5   8   2   16.32    0.50
  -5  -8  -2   15.50    0.55
   5  -8   2   15.43    0.54
   5   8   3    7.68    0.34
   5   8   3    8.42    0.41
  -5   8  -3    8.48    0.29
  -5   8  -3    7.99    0.38
   5  -8   3    8.28    0.39
   5   8   4    8.92    0.35
  -5   8  -4    8.83    0.28
  -5   8  -4    8.89    0.38
   5   8   4    8.82    0.43
   5  -8   4    8.52    0.41
  -5   8  -5    1.03    0.19
   5   8   5    1.02    0.22
   5   8   5    0.86    0.15
   5  -8   5    0.91    0.19
   5   8   6    4.44    0.24
  -5   8  -6    4.21    0.29
   5   8   6    4.31    0.36
   5  -8   6    3.70    0.31
  -5   8  -7    3.40    0.28
   5   8   7    3.18    0.21
   5   8   7    3.07    0.33
   5  -8   7    2.76    0.27
   5   8   8    0.22    0.19
  -5   8  -8    0.17    0.14
   5  -8   8    0.31    0.17
   5   8   9    3.88    0.38
  -5   8  -9    3.19    0.27
   5  -8   9    3.52    0.35
   5   8  10    4.48    0.41
   5  -8  10    5.13    0.41
   5   8  11   -0.11    0.19
   5  -8  11    0.34    0.21
   5   8  12   -0.15    0.19
   5   8  13    0.18    0.23
  -5   9  15   -0.35    0.26
   5   9 -15    0.36    0.21
   5   9 -14    0.06    0.20
  -5   9  14   -0.12    0.22
   5   9 -13    4.98    0.41
  -5   9  13    5.18    0.52
  -5   9  12    1.72    0.34
   5   9 -12    1.13    0.23
   5   9 -11    2.89    0.33
  -5   9  11    2.55    0.37
   5   9 -10    6.53    0.41
   5   9 -10    6.71    0.40
  -5   9  10    6.00    0.50
   5   9  -9    3.23    0.31
  -5   9   9    3.27    0.35
   5   9  -9    3.24    0.30
   5  -9  -9    3.52    0.32
   5   9  -8    0.43    0.16
  -5   9   8    0.29    0.18
   5   9  -8    0.16    0.17
   5  -9  -8    0.19    0.15
   5   9  -7   -0.10    0.13
   5   9  -7    0.02    0.14
  -5   9   7   -0.07    0.15
   5  -9  -7    0.01    0.14
   5   9  -6    0.41    0.17
  -5   9   6    0.28    0.19
   5   9  -6    0.27    0.15
   5  -9  -6    0.28    0.14
  -5   9   5    1.14    0.21
   5   9  -5    1.26    0.20
   5   9  -5    1.56    0.23
   5  -9  -5    1.44    0.22
   5   9  -4    1.09    0.19
   5   9  -4    1.18    0.20
  -5   9   4    1.19    0.21
   5  -9  -4    0.97    0.18
  -5   9   3    1.20    0.21
  -5   9   3    1.34    0.14
   5   9  -3    1.26    0.19
   5   9  -3    1.26    0.20
   5  -9  -3    1.49    0.21
  -5   9   2   10.06    0.31
   5   9  -2    9.98    0.42
  -5   9   2    9.70    0.42
   5   9  -2    9.97    0.44
   5   9  -2    9.85    0.45
   5  -9  -2   10.22    0.44
   5   9  -1   10.68    0.44
   5   9  -1   10.54    0.46
  -5   9   1   11.15    0.42
  -5   9   1   10.46    0.46
   5   9  -1   10.07    0.45
   5  -9  -1   10.30    0.44
  -5   9   0    0.09    0.11
   5   9   0    0.12    0.13
   5   9   0    0.17    0.14
   5   9   0    0.19    0.16
  -5   9   0    0.08    0.15
   5  -9   0    0.05    0.11
   5   9   1   11.03    0.48
  -5   9  -1   10.82    0.46
  -5   9  -1   11.16    0.40
   5   9   1   11.61    0.45
   5  -9   1   10.82    0.46
  -5   9  -2    1.23    0.21
   5   9   2    1.78    0.25
   5   9   2    1.51    0.24
  -5   9  -2    1.27    0.16
   5   9   2    1.37    0.19
   5  -9   2    1.77    0.23
  -5   9  -3    0.73    0.12
   5   9   3    0.95    0.20
   5   9   3    1.03    0.17
  -5   9  -3    0.89    0.19
   5  -9   3    0.90    0.19
  -5   9  -4    5.70    0.34
   5   9   4    5.14    0.29
  -5   9  -4    4.74    0.23
   5   9   4    5.55    0.37
   5  -9   4    4.84    0.34
  -5   9  -5   -0.12    0.12
   5   9   5    0.07    0.12
   5   9   5    0.10    0.16
   5  -9   5    0.02    0.12
   5   9   6    0.24    0.12
  -5   9  -6    0.22    0.14
   5   9   6    0.02    0.16
   5  -9   6    0.39    0.15
   5   9   7    4.67    0.42
  -5   9  -7    4.71    0.32
   5  -9   7    5.07    0.37
  -5   9  -8    0.71    0.18
   5   9   8    0.44    0.22
   5  -9   8    0.68    0.21
  -5   9  -9   10.74    0.47
   5   9   9   11.40    0.59
   5  -9   9   11.60    0.56
   5   9  10    0.94    0.27
   5  -9  10    0.82    0.23
   5   9  11    1.18    0.29
   5   9  12   -0.19    0.21
   5  10 -14    0.39    0.24
  -5  10  14    0.49    0.32
  -5  10  13    4.66    0.50
   5  10 -13    5.51    0.45
   5  10 -12    0.92    0.25
  -5  10  12    0.49    0.29
  -5  10  11    1.14    0.31
   5  10 -11    0.50    0.22
  -5  10  10    1.22    0.30
   5  10 -10    1.33    0.26
   5  10 -10    1.51    0.23
  -5  10   9    3.48    0.38
   5  10  -9    3.66    0.35
   5  10  -9    3.97    0.34
   5  10  -8    5.75    0.38
  -5  10   8    5.83    0.46
   5  10  -8    5.54    0.37
   5 -10  -8    5.15    0.38
  -5  10   7    7.43    0.48
   5  10  -7    8.09    0.43
   5  10  -7    7.74    0.42
   5 -10  -7    6.51    0.42
   5  10  -6   14.79    0.57
   5  10  -6   13.73    0.55
  -5  10   6   13.01    0.59
   5 -10  -6   14.38    0.58
   5  10  -5    3.28    0.32
   5  10  -5    3.02    0.29
  -5  10   5    2.89    0.30
   5 -10  -5    2.92    0.31
   5  10  -4    1.87    0.23
   5  10  -4    1.80    0.24
  -5  10   4    1.86    0.25
  -5  10   4    2.44    0.28
   5 -10  -4    1.99    0.25
   5  10  -3    1.32    0.21
  -5  10   3    1.74    0.24
   5  10  -3    1.41    0.23
  -5  10   3    1.58    0.23
  -5  10   3    1.72    0.16
   5 -10  -3    1.75    0.22
   5  10  -2    0.35    0.17
   5  10  -2    0.25    0.15
   5  10  -2    0.21    0.16
  -5  10   2    0.01    0.08
  -5  10   2    0.24    0.14
  -5  10   2    0.12    0.15
   5 -10  -2   -0.01    0.13
  -5  10   1   -0.02    0.12
  -5  10   1    0.17    0.17
   5  10  -1    0.08    0.15
   5  10  -1   -0.07    0.13
   5  10  -1    0.14    0.15
   5 -10  -1    0.15    0.14
  -5  10   0    6.11    0.33
  -5  10   0    6.63    0.39
   5  10   0    6.49    0.39
   5  10   0    6.74    0.41
   5  10   0    5.72    0.36
   5 -10   0    5.61    0.36
   5  10   1    0.39    0.17
  -5  10  -1    0.81    0.20
  -5  10  -1    0.31    0.13
   5  10   1    0.68    0.19
   5  10   1    0.35    0.17
   5 -10   1    0.22    0.13
  -5  10  -2   14.26    0.48
  -5  10  -2   14.96    0.58
   5  10   2   15.21    0.54
   5  10   2   14.87    0.60
   5  10   2   14.66    0.60
   5 -10   2   14.80    0.58
  -5  10  -3    4.96    0.27
  -5  10  -3    5.29    0.34
   5  10   3    5.46    0.32
   5  10   3    5.77    0.39
   5 -10   3    5.76    0.37
  -5  10  -4    7.96    0.43
   5  10   4    7.86    0.38
   5  10   4    8.72    0.50
   5 -10   4    8.94    0.45
  -5  10  -5    0.21    0.17
   5  10   5    0.45    0.15
   5  10   5    0.13    0.19
   5 -10   5    0.59    0.19
   5  10   6    1.94    0.31
  -5  10  -6    2.19    0.25
   5  10   6    2.02    0.22
   5 -10   6    2.01    0.27
  -5  10  -7    0.47    0.18
   5  10   7    0.29    0.20
   5 -10   7    0.16    0.15
  -5  10  -8   -0.27    0.14
   5  10   8   -0.26    0.19
   5 -10   8    0.06    0.16
   5  10   9    0.76    0.24
  -5  10  -9    1.29    0.23
   5  10  10    3.62    0.43
   5  10  11    0.27    0.25
   5  10  12    1.32    0.32
  -5  11  13   -0.26    0.21
   5  11 -13    0.26    0.22
  -5  11  12    0.65    0.29
  -5  11  12    0.76    0.28
   5  11 -12    1.14    0.28
   5  11 -11    0.34    0.23
  -5  11  11    0.26    0.26
  -5  11  11    0.34    0.21
   5  11 -10    4.22    0.37
  -5  11  10    4.28    0.38
  -5  11  10    4.39    0.45
   5  11 -10    4.34    0.41
   5  11  -9    3.71    0.34
   5  11  -9    4.43    0.39
  -5  11   9    4.25    0.43
  -5  11   9    4.84    0.40
  -5  11   8    2.82    0.33
   5  11  -8    2.39    0.29
   5  11  -8    2.51    0.30
  -5  11   8    2.80    0.36
  -5  11   7    4.61    0.44
   5  11  -7    5.36    0.38
   5  11  -7    5.29    0.38
  -5  11   7    4.88    0.40
  -5  11   6    0.26    0.19
   5  11  -6    0.23    0.17
  -5  11   6    0.37    0.22
   5  11  -6    0.23    0.17
   5 -11  -6    0.36    0.17
  -5  11   5    0.66    0.22
   5  11  -5    1.04    0.22
   5  11  -5    0.56    0.18
  -5  11   5    0.78    0.23
   5 -11  -5    1.00    0.20
  -5  11   4    0.73    0.22
  -5  11   4    0.92    0.20
   5  11  -4    0.96    0.20
   5  11  -4    0.69    0.21
   5 -11  -4    1.04    0.21
  -5  11   3    5.12    0.39
  -5  11   3    5.48    0.37
   5  11  -3    5.20    0.38
   5  11  -3    5.69    0.37
   5 -11  -3    5.37    0.37
  -5  11   2   10.03    0.47
   5  11  -2    9.90    0.49
  -5  11   2    9.78    0.48
   5  11  -2   10.23    0.50
   5  11  -2   10.40    0.49
   5 -11  -2   10.77    0.50
  -5  11   1   12.65    0.55
   5  11  -1   12.95    0.58
   5  11  -1   13.76    0.57
  -5  11   1   13.12    0.53
   5  11  -1   12.87    0.53
   5 -11  -1   13.47    0.56
  -5  11   0    7.89    0.44
   5  11   0    7.39    0.43
  -5  11   0    7.26    0.38
   5  11   0    7.25    0.42
   5  11   0    7.42    0.45
   5 -11   0    6.79    0.41
   5  11   1    5.13    0.41
   5  11   1    4.59    0.34
  -5  11  -1    4.89    0.35
  -5  11  -1    4.15    0.29
   5  11   1    4.61    0.40
   5 -11   1    4.06    0.32
  -5  11  -2    0.03    0.12
   5  11   2   -0.11    0.14
  -5  11  -2   -0.01    0.17
   5  11   2   -0.12    0.15
   5  11   2    0.01    0.17
   5 -11   2   -0.16    0.14
   5  11   3    0.27    0.16
   5  11   3    0.49    0.21
  -5  11  -3    0.67    0.21
   5  11   3    0.28    0.19
  -5  11  -3    0.46    0.15
   5 -11   3    0.59    0.18
  -5  11  -4    6.54    0.39
   5  11   4    6.20    0.37
   5  11   4    6.50    0.44
   5 -11   4    5.43    0.39
  -5  11  -5    3.73    0.33
   5  11   5    3.78    0.31
   5  11   5    4.15    0.41
   5 -11   5    3.99    0.37
   5  11   6    6.78    0.50
   5  11   6    7.29    0.38
  -5  11  -6    7.22    0.43
   5 -11   6    7.62    0.45
   5  11   7    3.40    0.38
  -5  11  -7    4.07    0.36
   5 -11   7    3.77    0.44
  -5  11  -8    2.40    0.30
   5  11   8    1.79    0.33
  -5  11  -9    1.76    0.26
   5  11   9    1.73    0.31
   5  11  10    0.19    0.25
   5  11  11    0.56    0.28
   5  12 -12    0.15    0.23
  -5  12  12   -0.12    0.27
  -5  12  11    1.03    0.26
  -5  12  11    1.31    0.35
   5  12 -11    1.30    0.27
  -5  12  10    0.96    0.25
   5  12 -10    0.96    0.23
   5  12 -10    0.66    0.27
  -5  12  10    0.86    0.29
   5  12  -9    0.82    0.21
   5  12  -9    1.21    0.28
  -5  12   9    1.14    0.31
  -5  12   9    1.26    0.26
  -5  12   8    4.58    0.40
   5  12  -8    4.43    0.38
  -5  12   8    4.35    0.43
   5  12  -8    4.38    0.40
   5  12  -7    4.21    0.37
  -5  12   7    4.10    0.43
   5  12  -7    4.17    0.40
  -5  12   7    3.92    0.37
  -5  12   6    3.70    0.37
  -5  12   6    3.06    0.36
   5  12  -6    2.97    0.33
   5  12  -6    3.07    0.33
   5  12  -5    5.23    0.40
  -5  12   5    5.10    0.40
   5  12  -5    6.01    0.40
  -5  12   5    5.23    0.39
   5  12  -4    5.46    0.41
   5  12  -4    5.83    0.40
  -5  12   4    5.49    0.41
  -5  12   4    5.09    0.42
   5  12  -3    4.31    0.39
  -5  12   3    3.83    0.36
  -5  12   3    4.37    0.38
   5  12  -3    4.39    0.39
   5 -12  -3    3.51    0.33
   5  12  -2    0.36    0.20
  -5  12   2    0.21    0.20
  -5  12   2    0.34    0.17
   5  12  -2    0.42    0.20
   5 -12  -2    0.34    0.17
   5  12  -1    0.04    0.18
  -5  12   1    0.03    0.14
   5  12  -1    0.14    0.17
  -5  12   1   -0.18    0.15
   5  12  -1    0.04    0.17
   5 -12  -1    0.05    0.14
   5  12   0    3.36    0.34
  -5  12   0    3.06    0.29
   5  12   0    2.95    0.33
  -5  12   0    2.95    0.34
   5  12   0    2.91    0.33
   5 -12   0    3.17    0.33
   5  12   1    4.50    0.40
   5  12   1    4.40    0.34
  -5  12  -1    5.02    0.31
   5  12   1    4.75    0.42
  -5  12  -1    3.77    0.35
   5 -12   1    4.71    0.36
   5  12   2    8.94    0.50
  -5  12  -2    8.64    0.40
  -5  12  -2    9.59    0.51
   5  12   2    8.61    0.50
   5  12   2    9.30    0.47
   5 -12   2    9.74    0.50
   5  12   3    7.66    0.46
  -5  12  -3    8.19    0.46
   5  12   3    7.79    0.43
   5  12   3    7.75    0.52
   5 -12   3    9.22    0.48
   5  12   4    2.84    0.29
   5  12   4    3.08    0.38
   5  12   4    2.47    0.32
  -5  12  -4    2.57    0.30
   5 -12   4    2.89    0.48
   5  12   5    3.14    0.37
   5  12   5    3.00    0.29
  -5  12  -5    2.26    0.30
   5  12   6    1.09    0.29
   5  12   6    1.27    0.22
  -5  12  -6    1.19    0.25
  -5  12  -7    0.40    0.21
   5  12   7    0.75    0.26
  -5  12  -8    1.40    0.26
   5  12   8    1.11    0.31
  -5  12  -9    1.38    0.26
   5  12   9    1.13    0.31
   5  12  10    2.10    0.38
  -5  13  11    0.29    0.46
   5  13 -11    0.47    0.27
  -5  13  11    0.10    0.23
   5  13 -10    3.49    0.39
  -5  13  10    4.01    0.41
  -5  13  10    3.79    0.46
  -5  13   9    1.84    0.32
  -5  13   9    1.52    0.34
   5  13  -9    1.53    0.27
   5  13  -9    1.56    0.30
  -5  13   8    5.97    0.48
  -5  13   8    4.48    0.47
   5  13  -8    5.11    0.44
   5  13  -8    4.97    0.41
   5  13  -7    0.48    0.21
   5  13  -7    1.22    0.29
  -5  13   7    0.79    0.27
  -5  13   7    0.91    0.26
   5  13  -6    0.32    0.23
  -5  13   6    0.18    0.22
   5  13  -6    0.35    0.22
  -5  13   6    0.27    0.23
   5  13  -5    0.09    0.21
  -5  13   5    0.14    0.21
   5  13  -5    0.17    0.19
  -5  13   5    0.57    0.21
  -5  13   4    0.88    0.25
   5  13  -4    1.15    0.25
   5  13  -4    1.03    0.25
  -5  13   4    1.07    0.25
   5  13  -3    3.29    0.36
  -5  13   3    4.57    0.42
  -5  13   3    3.92    0.38
   5  13  -3    3.91    0.39
   5  13  -2    6.02    0.44
  -5  13   2    5.44    0.40
  -5  13   2    4.74    0.43
   5  13  -2    5.01    0.44
   5  13  -1    7.22    0.46
   5  13  -1    6.66    0.46
  -5  13   1    7.15    0.43
  -5  13   1    7.03    0.46
   5  13  -1    6.07    0.44
   5  13   0    1.16    0.26
   5  13   0    0.51    0.22
  -5  13   0    1.06    0.22
  -5  13   0    0.61    0.21
   5  13   0    0.63    0.21
   5  13   1    1.06    0.25
   5  13   1    0.87    0.24
   5  13   1    1.21    0.28
  -5  13  -1    0.94    0.25
  -5  13  -1    1.20    0.21
   5  13   2    0.49    0.26
   5  13   2    0.20    0.19
   5  13   2   -0.19    0.18
  -5  13  -2    0.55    0.21
   5  13   3   -0.09    0.19
   5  13   3   -0.20    0.18
  -5  13  -3   -0.14    0.17
   5  13   3    0.12    0.21
   5  13   4    0.29    0.19
   5  13   4   -0.26    0.20
   5  13   4    0.05    0.23
  -5  13  -4    0.16    0.20
   5  13   5    0.03    0.20
   5  13   5    0.07    0.17
  -5  13  -5    0.11    0.21
   5  13   5    0.28    0.23
  -5  13  -6    2.85    0.34
   5  13   6    2.77    0.38
   5  13   6    2.85    0.41
   5  13   7    1.74    0.35
  -5  13  -7    1.79    0.29
   5  13   8    5.77    0.55
  -5  13  -8    4.58    0.42
   5  14  -9   -0.03    0.24
  -5  14   9    0.50    0.27
  -5  14   9    0.28    0.24
  -5  14   8    0.06    0.24
   5  14  -8    0.11    0.24
  -5  14   8   -0.06    0.22
   5  14  -8   -0.14    0.18
   5  14  -7    0.17    0.24
   5  14  -7   -0.10    0.19
  -5  14   7    0.18    0.22
  -5  14   7    0.17    0.22
   5  14  -6    0.22    0.21
   5  14  -6    0.27    0.24
  -5  14   6    0.15    0.20
  -5  14   6    0.24    0.22
  -5  14   5    2.19    0.34
   5  14  -5    2.12    0.32
  -5  14   5    2.88    0.38
   5  14  -5    3.19    0.39
  -5  14   4    1.63    0.32
   5  14  -4    1.78    0.30
   5  14  -4    1.63    0.31
  -5  14   4    1.45    0.29
   5  14  -3    2.56    0.34
  -5  14   3    2.61    0.36
  -5  14   3    3.40    0.37
   5  14  -3    3.12    0.36
  -5  14   2    1.71    0.31
   5  14  -2    2.28    0.34
   5  14  -2    1.80    0.29
  -5  14   2    1.25    0.26
   5  14  -1    0.03    0.21
  -5  14   1    0.22    0.18
   5  14  -1   -0.04    0.20
  -5  14   1    0.10    0.22
   5  14   0    1.18    0.27
  -5  14   0    0.76    0.26
   5  14   0    0.80    0.26
   5  14   0    0.86    0.25
  -5  14   0    1.30    0.24
   5  14   1    4.70    0.42
   5  14   1    4.55    0.44
  -5  14  -1    4.29    0.42
   5  14   1    4.75    0.47
   5  14   2    4.73    0.41
  -5  14  -2    5.32    0.47
   5  14   2    3.47    0.39
   5  14   2    4.41    0.44
   5  14   3    0.59    0.25
   5  14   3    0.85    0.24
  -5  14  -3    1.18    0.29
   5  14   3    0.87    0.28
   5  14   4    0.24    0.25
  -5  14  -4    0.56    0.25
   5  14   4    0.65    0.23
   5  14   4    0.47    0.25
  -5  14  -5    0.50    0.24
   5  14   5    0.36    0.26
   5  14   5    0.55    0.27
   5  14   5    0.51    0.22
  -5  14  -6   -0.27    0.20
   5  14   6    0.52    0.29
   5  14   6   -0.19    0.22
   5  14   7    0.70    0.28
  -5  15   7   -0.38    0.21
   5  15  -6    1.41    0.29
  -5  15   6    1.12    0.30
   5  15  -6    1.53    0.34
  -5  15   6    0.80    0.28
   5  15  -5    0.32    0.21
   5  15  -5   -0.04    0.21
  -5  15   5    0.34    0.25
  -5  15   5    0.53    0.26
  -5  15   4    1.67    0.34
   5  15  -4    0.89    0.28
   5  15  -4    1.07    0.28
  -5  15   4    1.06    0.28
   5  15  -3    1.14    0.29
  -5  15   3    1.16    0.28
   5  15  -3    1.47    0.29
  -5  15   3    1.53    0.33
  -5  15   2    0.39    0.21
   5  15  -2    0.45    0.27
  -5  15   2    0.58    0.24
   5  15  -2    0.40    0.24
   5  15  -1    2.11    0.35
  -5  15   1    2.02    0.30
   5  15  -1    1.94    0.34
  -5  15   1    1.85    0.32
   5  15   0   -0.12    0.21
  -5  15   0    0.32    0.25
   5  15   0    0.09    0.23
   5  15   0    0.12    0.22
  -5  15  -1    0.65    0.27
   5  15   1    0.48    0.27
   5  15   1    0.52    0.26
   5  15   1    0.88    0.26
   5  15   2   -0.16    0.23
  -5  15  -2   -0.07    0.22
   5  15   2    0.03    0.22
   5  15   2    0.14    0.22
   5  15   3    0.21    0.23
  -5  15  -3    0.26    0.23
   5  15   3    0.17    0.25
   5  15   3    0.27    0.24
   5  15   4    1.04    0.27
   5  15   4    0.06    0.25
   5  15   4    0.45    0.25
  -5  15  -4    0.59    0.27
   5  16  -2    0.25    0.26
   5  16  -1    1.76    0.33
   6   0 -15   -0.21    0.16
   6   0 -14   17.90    0.67
   6   0 -13   -0.01    0.14
   6   0 -12   27.85    0.83
   6   0 -12   27.86    0.76
   6   0 -11   -0.10    0.10
   6   0 -11    0.01    0.13
   6   0 -10    0.87    0.14
   6   0 -10    0.72    0.15
   6   0 -10    0.87    0.16
   6   0  -9   -0.01    0.09
   6   0  -9   -0.21    0.09
   6   0  -9    0.00    0.08
   6   0  -8    9.10    0.33
   6   0  -8    9.32    0.35
   6   0  -8    9.39    0.33
   6   0  -7   -0.02    0.09
   6   0  -7   -0.04    0.08
   6   0  -7    0.06    0.08
   6   0  -6  108.48    2.27
   6   0  -6  107.38    2.25
   6   0  -5    0.00    0.08
   6   0  -5    0.01    0.07
   6   0  -4    6.50    0.25
   6   0  -3    0.04    0.05
   6   0  -3    0.05    0.07
   6   0  -2   38.70    0.79
   6   0  -2   38.97    0.86
  -6   0   2   37.15    0.84
   6   0  -1    0.01    0.07
   6   0  -1   -0.05    0.06
   6   0  -1   -0.03    0.03
  -6   0   1   -0.08    0.06
   6   0  -1    0.05    0.06
  -6   0   0   79.12    1.65
   6   0   0   81.25    1.60
   6   0   0   79.77    1.65
   6   0   0   78.97    1.65
  -6   0   0   81.21    1.65
   6   0   1   -0.10    0.04
  -6   0  -1    0.01    0.05
   6   0   1    0.06    0.05
  -6   0  -1   -0.05    0.05
  -6   0  -2    0.71    0.08
  -6   0  -2    0.91    0.08
   6   0   2    0.74    0.08
  -6   0  -2    0.85    0.07
   6   0   2    0.80    0.08
   6   0   3    0.12    0.05
   6   0   3    0.04    0.06
  -6   0  -3   -0.07    0.05
  -6   0  -3   -0.04    0.05
  -6   0  -3    0.00    0.04
  -6   0  -4   99.17    2.02
  -6   0  -4   97.47    2.00
   6   0   4   95.92    2.05
   6   0   4   98.70    2.00
  -6   0  -4   98.63    1.95
  -6   0  -5   -0.05    0.06
   6   0   5    0.04    0.05
   6   0   5   -0.01    0.08
  -6   0  -6   18.85    0.51
   6   0   6   18.50    0.54
   6   0   6   18.61    0.47
  -6   0  -7   -0.06    0.07
   6   0   7    0.04    0.10
   6   0   7    0.06    0.07
   6   0   8    3.33    0.18
   6   0   8    2.93    0.26
   6   0   9   -0.08    0.07
   6   0   9    0.02    0.13
   6   0  10    4.26    0.33
   6   1 -15   10.77    0.45
   6   1 -15   10.69    0.53
   6  -1 -15   10.85    0.53
   6   1 -14    0.04    0.15
   6   1 -14   -0.07    0.13
   6  -1 -14   -0.02    0.15
   6   1 -13    0.02    0.15
   6   1 -13   -0.20    0.11
   6  -1 -13   -0.08    0.14
   6   1 -12    8.18    0.41
   6   1 -12    8.03    0.36
   6  -1 -12    7.56    0.40
   6   1 -11    6.12    0.30
   6  -1 -11    5.92    0.34
   6   1 -10    0.03    0.10
   6   1 -10    0.13    0.11
   6  -1 -10    0.07    0.11
   6   1  -9    4.69    0.25
   6   1  -9    5.15    0.27
   6  -1  -9    5.01    0.28
   6  -1  -9    5.35    0.26
   6  -1  -9    5.53    0.27
   6   1  -8    0.04    0.08
   6   1  -8    0.01    0.08
   6  -1  -8    0.04    0.09
   6  -1  -8    0.26    0.10
   6  -1  -8    0.17    0.10
   6   1  -7   11.78    0.38
   6   1  -7   12.62    0.40
   6  -1  -7   12.51    0.40
   6  -1  -7   11.92    0.39
   6  -1  -7   12.99    0.40
   6   1  -6    5.16    0.22
   6   1  -6    4.60    0.23
   6  -1  -6    4.88    0.23
   6  -1  -6    5.66    0.24
   6   1  -5   12.19    0.35
   6   1  -5   12.08    0.38
   6  -1  -5   13.24    0.39
   6  -1  -5   12.88    0.36
   6   1  -4    0.70    0.11
   6   1  -4    0.47    0.07
   6  -1  -4    0.53    0.08
   6  -1  -4    0.52    0.10
   6   1  -3   -0.05    0.07
   6   1  -3    0.01    0.05
   6   1  -3    0.03    0.08
   6  -1  -3    0.03    0.05
   6   1  -2    0.02    0.08
   6   1  -2    0.03    0.03
  -6   1   2   -0.04    0.05
   6   1  -2   -0.04    0.07
   6   1  -2   -0.08    0.08
   6  -1  -2    0.00    0.05
   6   1  -1   35.70    0.80
  -6   1   1   35.03    0.78
   6   1  -1   35.63    0.79
   6   1  -1   34.39    0.81
   6  -1  -1   35.76    0.77
   6  -1  -1   35.47    0.74
  -6   1   0   25.88    0.59
   6   1   0   26.45    0.54
   6   1   0   26.80    0.54
   6   1   0   26.74    0.61
   6   1   0   27.45    0.63
  -6  -1   0   26.67    0.61
   6  -1   0   25.40    0.57
   6   1   1   97.55    2.03
  -6   1  -1  102.36    2.02
   6   1   1  100.71    2.00
   6   1   1   98.73    2.06
  -6   1  -1  101.81    2.04
   6   1   1   99.19    2.00
  -6  -1  -1   99.30    2.06
   6  -1   1  100.47    2.02
   6  -1   1  100.40    2.03
  -6  -1  -1  100.21    2.03
  -6   1  -2   -0.01    0.04
  -6   1  -2    0.04    0.05
   6   1   2   -0.01    0.07
   6   1   2    0.04    0.05
   6   1   2    0.09    0.06
  -6  -1  -2    0.06    0.06
   6  -1   2   -0.02    0.06
  -6  -1  -2    0.08    0.05
   6  -1   2    0.02    0.04
  -6  -1  -2    0.00    0.04
  -6   1  -3    8.39    0.23
  -6   1  -3    7.70    0.21
   6   1   3    8.20    0.27
   6   1   3    8.66    0.26
   6  -1   3    7.74    0.21
  -6  -1  -3    8.42    0.23
   6  -1   3    8.58    0.27
  -6  -1  -3    8.44    0.21
  -6   1  -4    0.35    0.05
   6   1   4    0.26    0.09
   6   1   4    0.38    0.08
  -6  -1  -4    0.47    0.08
   6  -1   4    0.39    0.05
   6  -1   4    0.33    0.09
  -6   1  -5   12.03    0.28
  -6   1  -5   11.97    0.28
   6   1   5   11.82    0.38
   6   1   5   11.80    0.35
  -6  -1  -5   12.00    0.35
   6  -1   5   11.89    0.29
   6  -1   5   12.44    0.39
   6   1   6    3.91    0.20
   6   1   6    3.89    0.23
   6  -1   6    3.97    0.24
   6  -1   6    4.02    0.15
  -6  -1  -6    4.19    0.20
   6   1   7    4.67    0.27
  -6   1  -7    4.37    0.23
   6   1   7    4.38    0.22
   6  -1   7    4.68    0.17
   6  -1   7    4.73    0.27
  -6  -1  -7    4.26    0.22
   6   1   8    2.05    0.18
   6  -1   8    2.28    0.23
   6  -1   8    1.85    0.13
   6   1   9    9.18    0.34
   6  -1   9    8.79    0.41
   6   1  10    2.19    0.20
   6  -1  10    1.99    0.25
   6  -1  11    9.93    0.49
  -6   2  18    0.64    0.29
   6   2 -15    3.37    0.34
   6   2 -15    3.52    0.29
   6  -2 -15    3.16    0.40
   6   2 -14    2.13    0.26
   6   2 -14    2.34    0.24
   6  -2 -14    2.21    0.29
   6   2 -13   -0.16    0.11
   6  -2 -13   -0.05    0.14
   6   2 -12    4.16    0.28
   6  -2 -12    4.07    0.32
   6   2 -11    0.12    0.12
   6  -2 -11    0.26    0.13
   6   2 -10    1.83    0.20
   6  -2 -10    2.20    0.23
   6   2  -9    2.35    0.21
   6   2  -9    2.55    0.22
   6  -2  -9    2.66    0.21
   6  -2  -9    2.39    0.22
   6   2  -8    0.70    0.12
   6   2  -8    0.91    0.14
   6  -2  -8    0.60    0.12
   6   2  -7    2.10    0.17
   6   2  -7    1.67    0.16
   6  -2  -7    1.81    0.17
   6   2  -6    8.08    0.31
   6   2  -6    8.37    0.29
   6  -2  -6    8.35    0.30
   6   2  -5    1.84    0.16
   6   2  -5    1.85    0.16
   6   2  -5    1.82    0.13
   6  -2  -5    1.91    0.15
   6   2  -4   41.81    0.94
   6   2  -4   40.50    0.89
   6   2  -4   39.48    0.95
   6  -2  -4   40.64    0.91
   6   2  -3    1.22    0.10
   6   2  -3    1.05    0.13
   6   2  -3    1.16    0.13
   6  -2  -3    1.32    0.11
   6   2  -2    9.55    0.32
   6   2  -2    9.68    0.31
  -6   2   2    9.81    0.25
   6   2  -2    9.85    0.24
   6   2  -2    9.40    0.32
   6  -2  -2    9.52    0.27
   6   2  -1   25.38    0.63
   6   2  -1   24.52    0.52
   6   2  -1   23.91    0.61
   6   2  -1   24.49    0.59
   6  -2  -1   25.14    0.57
   6   2   0    3.91    0.17
   6   2   0    4.00    0.20
   6   2   0    4.15    0.12
  -6   2   0    3.73    0.15
   6  -2   0    3.88    0.16
   6  -2   0    4.04    0.14
   6   2   1    0.39    0.09
   6   2   1    0.53    0.08
  -6   2  -1    0.40    0.05
   6   2   1    0.48    0.06
   6  -2   1    0.37    0.08
  -6  -2  -1    0.56    0.08
   6   2   2    0.47    0.10
   6   2   2    0.60    0.07
  -6   2  -2    0.56    0.05
   6   2   2    0.47    0.07
  -6  -2  -2    0.63    0.07
   6  -2   2    0.56    0.09
  -6  -2  -2    0.54    0.09
   6   2   3    0.00    0.06
   6   2   3   -0.03    0.04
   6   2   3    0.09    0.08
   6  -2   3    0.03    0.07
  -6  -2  -3   -0.05    0.04
  -6  -2  -3    0.01    0.04
   6   2   4   20.41    0.43
   6   2   4   20.66    0.54
  -6   2  -4   19.64    0.48
   6  -2   4   19.47    0.54
  -6  -2  -4   21.38    0.50
  -6  -2  -4   20.19    0.43
   6   2   5    0.91    0.12
  -6   2  -5    1.08    0.09
  -6  -2  -5    1.29    0.12
   6  -2   5    1.16    0.14
   6   2   6   23.60    0.62
  -6   2  -6   23.62    0.53
   6  -2   6   23.48    0.65
  -6  -2  -6   23.02    0.60
   6   2   7    0.22    0.10
  -6   2  -7    0.03    0.05
  -6  -2  -7    0.12    0.09
   6  -2   7    0.14    0.12
   6   2   8    2.90    0.21
   6  -2   8    2.37    0.24
   6   2   9    0.18    0.11
   6  -2   9    0.14    0.14
   6   2  10    1.80    0.20
   6  -2  10    1.70    0.24
   6  -2  11    0.24    0.18
   6  -2  12    4.60    0.39
   6  -2  13    0.80    0.25
  -6   3  18   -0.09    0.25
  -6   3  17    2.32    0.35
   6   3 -15    1.98    0.24
   6   3 -14    0.30    0.15
   6  -3 -14    0.11    0.17
   6   3 -13   -0.24    0.11
   6  -3 -13    0.01    0.14
   6   3 -12    0.38    0.14
   6  -3 -12    0.41    0.17
   6   3 -11    4.36    0.28
   6  -3 -11    4.14    0.31
   6   3 -10    0.92    0.16
   6  -3 -10    0.90    0.17
  -6  -3  10    0.97    0.16
   6   3  -9    4.92    0.28
   6   3  -9    4.92    0.27
   6  -3  -9    4.34    0.28
  -6  -3   9    5.11    0.27
   6   3  -8    2.90    0.21
   6   3  -8    3.00    0.21
   6  -3  -8    3.04    0.23
  -6  -3   8    2.98    0.21
   6   3  -7    9.39    0.35
   6   3  -7    9.35    0.33
   6  -3  -7    8.36    0.34
  -6  -3   7    9.10    0.32
   6   3  -6    3.03    0.18
   6   3  -6    3.45    0.23
   6   3  -6    3.32    0.20
  -6  -3   6    3.21    0.18
   6  -3  -6    3.50    0.21
   6   3  -5   21.90    0.59
   6   3  -5   21.43    0.55
   6   3  -5   22.13    0.60
   6  -3  -5   20.79    0.57
  -6  -3   5   21.96    0.53
   6   3  -4    0.00    0.06
   6   3  -4    0.00    0.09
   6   3  -4   -0.01    0.09
   6  -3  -4   -0.11    0.07
  -6  -3   4    0.01    0.06
   6   3  -3    4.96    0.23
   6   3  -3    4.67    0.23
   6   3  -3    4.60    0.17
  -6  -3   3    4.39    0.15
   6  -3  -3    4.24    0.19
   6   3  -2    0.25    0.09
   6   3  -2    0.10    0.11
  -6   3   2    0.25    0.04
   6   3  -2    0.23    0.09
   6   3  -2    0.18    0.06
  -6  -3   2    0.08    0.04
   6  -3  -2    0.19    0.08
   6   3  -1    3.55    0.20
   6   3  -1    3.37    0.13
   6   3  -1    3.48    0.20
   6   3  -1    3.51    0.18
   6  -3  -1    3.32    0.17
   6   3   0   10.41    0.27
   6   3   0   10.17    0.31
   6   3   0   10.05    0.35
   6  -3   0   10.62    0.31
   6   3   1   14.70    0.37
   6   3   1   15.54    0.40
   6   3   1   14.85    0.44
   6  -3   1   15.04    0.41
   6   3   2   26.33    0.67
   6   3   2   26.25    0.60
   6   3   2   26.05    0.60
   6  -3   2   26.06    0.64
  -6  -3  -2   25.63    0.58
  -6  -3  -2   26.83    0.60
   6   3   3   14.77    0.44
   6   3   3   14.11    0.39
   6   3   3   14.24    0.36
   6  -3   3   14.19    0.42
  -6  -3  -3   14.60    0.36
  -6  -3  -3   15.17    0.37
  -6   3  -4    0.97    0.10
   6   3   4    0.77    0.07
   6   3   4    0.83    0.11
   6   3   4    0.75    0.12
   6  -3   4    0.90    0.13
  -6  -3  -4    0.79    0.09
  -6  -3  -4    0.90    0.07
   6   3   5    7.45    0.31
   6   3   5    7.11    0.18
  -6   3  -5    7.28    0.24
   6   3   5    7.14    0.27
   6  -3   5    7.39    0.31
  -6  -3  -5    7.01    0.26
  -6   3  -6    0.13    0.07
   6   3   6    0.10    0.10
   6  -3   6    0.02    0.11
  -6  -3  -6   -0.07    0.06
  -6   3  -7    0.30    0.08
   6   3   7    0.27    0.12
   6  -3   7    0.31    0.14
   6   3   8    1.42    0.18
  -6   3  -8    1.47    0.11
   6  -3   8    1.43    0.20
   6   3   9    7.93    0.37
   6  -3   9    7.73    0.40
   6   3  10    0.09    0.12
   6  -3  10   -0.05    0.15
   6   3  11    8.71    0.41
   6  -3  11    9.57    0.49
   6  -3  12    0.07    0.17
   6  -3  13   -0.22    0.18
   6  -3  14    0.88    0.26
  -6   4  17    0.00    0.25
  -6   4  16   -0.27    0.22
   6   4 -15   -0.14    0.14
  -6   4  15   -0.03    0.22
   6   4 -14    5.21    0.33
   6  -4 -14    4.96    0.38
   6   4 -13    0.16    0.14
   6  -4 -13    0.48    0.18
   6   4 -12   15.47    0.55
   6  -4 -12   15.47    0.60
   6   4 -11    0.13    0.13
   6  -4 -11    0.36    0.16
   6   4 -10   15.21    0.52
   6  -4 -10   16.42    0.57
   6   4  -9    0.20    0.17
   6   4  -9    0.07    0.11
  -6  -4   9    0.13    0.11
   6  -4  -9    0.06    0.11
   6   4  -8    3.14    0.21
   6   4  -8    3.28    0.26
  -6  -4   8    3.20    0.22
   6  -4  -8    3.19    0.26
   6   4  -7    0.23    0.09
   6   4  -7    0.23    0.11
   6   4  -7    0.22    0.11
  -6  -4   7    0.25    0.10
   6  -4  -7    0.27    0.11
   6   4  -6   11.38    0.40
   6   4  -6   11.11    0.40
   6   4  -6   11.77    0.38
  -6  -4   6   11.83    0.36
   6  -4  -6   11.46    0.40
   6   4  -5    7.29    0.27
   6   4  -5    7.13    0.30
   6   4  -5    6.82    0.29
   6  -4  -5    7.26    0.29
  -6  -4   5    7.05    0.25
   6   4  -4   18.32    0.55
   6   4  -4   18.70    0.50
   6   4  -4   20.18    0.55
   6  -4  -4   19.20    0.53
  -6  -4   4   19.61    0.48
   6   4  -3    5.51    0.26
   6   4  -3    5.21    0.20
   6   4  -3    5.40    0.25
  -6  -4   3    5.53    0.19
   6  -4  -3    5.17    0.24
   6   4  -2   11.20    0.39
   6   4  -2   11.36    0.32
   6   4  -2   12.01    0.39
   6   4  -2   11.50    0.37
  -6  -4   2   11.50    0.30
   6  -4  -2   11.73    0.36
   6   4  -1    6.66    0.28
   6   4  -1    6.41    0.29
   6   4  -1    6.59    0.22
   6   4  -1    6.90    0.27
  -6  -4   1    6.50    0.19
   6  -4  -1    6.81    0.26
   6   4   0   30.65    0.69
  -6   4   0   30.41    0.69
   6   4   0   29.05    0.72
   6   4   0   31.37    0.79
   6   4   0   30.66    0.77
   6  -4   0   30.79    0.74
  -6  -4   0   30.27    0.66
   6   4   1   23.64    0.58
   6   4   1   23.10    0.55
  -6   4  -1   23.38    0.53
   6   4   1   23.98    0.63
  -6  -4  -1   22.66    0.52
   6  -4   1   22.74    0.60
   6   4   2    0.33    0.08
   6   4   2    0.23    0.11
   6   4   2    0.26    0.07
  -6   4  -2    0.25    0.04
   6  -4   2    0.22    0.09
  -6  -4  -2    0.27    0.06
   6   4   3    4.84    0.19
   6   4   3    5.28    0.21
   6   4   3    4.82    0.26
   6  -4   3    4.75    0.24
  -6  -4  -3    5.02    0.19
   6   4   4    9.56    0.36
   6   4   4    8.99    0.31
   6   4   4    8.33    0.26
  -6   4  -4    9.21    0.31
   6  -4   4    9.66    0.35
  -6  -4  -4    8.99    0.29
  -6   4  -5    3.96    0.20
   6   4   5    3.62    0.24
   6   4   5    3.60    0.14
   6   4   5    3.77    0.20
   6  -4   5    3.41    0.23
  -6  -4  -5    3.77    0.19
   6   4   6   21.95    0.46
  -6   4  -6   23.04    0.56
   6   4   6   20.95    0.60
   6   4   6   20.29    0.63
  -6  -4  -6   20.87    0.57
   6  -4   6   21.39    0.64
  -6   4  -7    3.33    0.19
   6   4   7    3.35    0.26
   6  -4   7    3.37    0.28
  -6   4  -8    4.08    0.20
   6   4   8    4.33    0.29
   6  -4   8    4.21    0.30
   6   4   9    0.99    0.18
   6  -4   9    0.85    0.20
   6   4  10    0.35    0.15
   6  -4  10    0.47    0.19
   6   4  11    0.26    0.15
   6  -4  11    0.41    0.18
   6  -4  12    7.24    0.46
   6  -4  13    0.46    0.22
   6  -4  14    2.94    0.36
  -6   5  17    3.71    0.46
  -6   5  16   -0.02    0.24
  -6   5  15    1.57    0.32
   6   5 -15    1.48    0.24
  -6   5  14   -0.10    0.19
   6   5 -14   -0.10    0.15
  -6   5  13    0.05    0.19
   6   5 -13   -0.18    0.13
   6  -5 -13   -0.02    0.15
   6   5 -12    6.13    0.36
   6  -5 -12    6.62    0.40
   6   5 -11    2.59    0.25
   6  -5 -11    2.99    0.31
   6   5 -10    0.87    0.18
   6  -5 -10    0.64    0.17
   6   5  -9   19.93    0.62
   6  -5  -9   19.47    0.63
  -6  -5   9   18.49    0.66
   6   5  -8   10.72    0.43
   6   5  -8   10.62    0.40
   6   5  -8   10.88    0.42
  -6  -5   8   11.53    0.40
   6  -5  -8   10.59    0.42
   6   5  -7   39.90    0.98
   6   5  -7   40.03    1.01
   6   5  -7   39.38    0.99
  -6  -5   7   39.96    0.95
   6  -5  -7   37.98    0.99
   6   5  -6   11.07    0.41
   6   5  -6   11.46    0.38
   6   5  -6   11.45    0.42
  -6  -5   6   11.64    0.37
   6  -5  -6   11.05    0.40
   6   5  -5    3.60    0.24
   6   5  -5    3.22    0.21
   6   5  -5    3.24    0.19
  -6  -5   5    3.59    0.18
   6  -5  -5    3.14    0.22
   6   5  -4    0.47    0.12
   6   5  -4    0.54    0.10
   6   5  -4    0.50    0.12
  -6  -5   4    0.82    0.10
   6  -5  -4    0.66    0.12
   6   5  -3    0.96    0.11
   6   5  -3    1.13    0.16
   6   5  -3    0.90    0.14
   6   5  -3    1.22    0.15
   6  -5  -3    0.87    0.13
  -6  -5   3    1.09    0.11
   6   5  -2    0.50    0.11
   6   5  -2    0.60    0.09
  -6   5   2    0.63    0.12
   6   5  -2    0.63    0.14
   6   5  -2    0.79    0.14
  -6  -5   2    0.69    0.08
   6  -5  -2    0.44    0.11
  -6   5   1   18.02    0.48
   6   5  -1   17.42    0.46
   6   5  -1   17.95    0.50
   6   5  -1   16.63    0.53
   6   5  -1   18.76    0.56
   6  -5  -1   17.69    0.51
  -6  -5   1   19.03    0.45
   6   5   0    3.01    0.16
  -6   5   0    3.16    0.16
   6   5   0    2.84    0.21
   6   5   0    3.02    0.22
   6   5   0    3.03    0.18
   6  -5   0    3.02    0.20
  -6  -5   0    2.82    0.14
   6   5   1   37.40    0.88
   6   5   1   38.51    0.87
  -6   5  -1   37.37    0.83
   6   5   1   36.78    0.94
  -6  -5  -1   39.41    0.84
   6  -5   1   38.03    0.92
   6   5   2    0.41    0.09
   6   5   2    0.59    0.10
  -6   5  -2    0.42    0.06
   6   5   2    0.43    0.12
   6  -5   2    0.47    0.11
  -6  -5  -2    0.52    0.08
   6   5   3   19.38    0.59
   6   5   3   19.47    0.51
  -6   5  -3   19.86    0.55
   6   5   3   20.77    0.54
   6  -5   3   19.17    0.57
  -6  -5  -3   20.62    0.51
   6   5   4    0.47    0.10
   6   5   4    0.37    0.08
  -6   5  -4    0.50    0.12
   6   5   4    0.18    0.13
  -6  -5  -4    0.37    0.08
   6  -5   4    0.41    0.12
   6   5   5    0.05    0.08
  -6   5  -5    0.11    0.10
   6   5   5    0.17    0.07
   6   5   5    0.00    0.12
  -6  -5  -5   -0.09    0.06
   6  -5   5    0.04    0.10
  -6   5  -6    1.59    0.16
   6   5   6    1.61    0.21
   6   5   6    1.57    0.11
   6  -5   6    1.74    0.20
   6   5   7    6.96    0.37
  -6   5  -7    7.26    0.29
   6  -5   7    6.61    0.35
  -6   5  -8    1.21    0.15
   6   5   8    1.32    0.21
   6  -5   8    1.47    0.22
   6   5   9    6.88    0.40
   6  -5   9    7.38    0.41
   6   5  10    0.23    0.16
   6  -5  10    0.18    0.17
   6   5  11    0.59    0.19
   6  -5  11    0.46    0.21
   6   5  12    3.09    0.33
   6  -5  12    3.33    0.35
   6  -5  13    0.25    0.20
   6  -5  14    1.43    0.30
  -6   6  17    0.35    0.29
  -6   6  16   -0.56    0.24
   6   6 -15    0.21    0.18
  -6   6  15   -0.20    0.24
  -6   6  14    1.93    0.34
   6   6 -14    1.98    0.27
  -6   6  13    3.07    0.36
   6   6 -13    3.04    0.30
   6  -6 -13    3.18    0.33
   6   6 -12    5.59    0.36
  -6   6  12    5.59    0.45
   6  -6 -12    5.53    0.39
  -6   6  11    4.02    0.37
   6   6 -11    4.23    0.33
   6  -6 -11    3.57    0.34
  -6   6  10    3.31    0.35
   6   6 -10    2.92    0.27
   6  -6 -10    2.65    0.28
  -6   6   9    2.41    0.29
   6   6  -9    2.21    0.23
   6  -6  -9    2.10    0.24
  -6   6   8    1.50    0.22
   6   6  -8    1.50    0.19
   6   6  -8    1.85    0.22
   6  -6  -8    1.66    0.22
  -6   6   7    4.57    0.32
   6   6  -7    5.06    0.27
   6   6  -7    4.91    0.28
   6   6  -7    4.48    0.29
  -6  -6   7    4.83    0.26
   6  -6  -7    4.78    0.30
   6   6  -6   19.15    0.55
   6   6  -6   19.00    0.58
   6   6  -6   17.08    0.57
  -6   6   6   17.65    0.60
   6  -6  -6   18.58    0.58
  -6  -6   6   18.27    0.52
   6   6  -5    0.47    0.14
   6   6  -5    0.31    0.12
  -6   6   5    0.70    0.16
   6   6  -5    0.67    0.12
   6  -6  -5    0.51    0.13
  -6  -6   5    0.46    0.10
   6   6  -4    5.30    0.24
   6   6  -4    5.27    0.27
  -6   6   4    5.51    0.30
   6   6  -4    5.25    0.30
   6  -6  -4    5.23    0.27
  -6  -6   4    4.99    0.22
   6   6  -3    2.89    0.23
  -6   6   3    3.07    0.22
   6   6  -3    2.85    0.22
   6   6  -3    2.66    0.17
   6   6  -3    3.13    0.22
   6  -6  -3    2.55    0.21
  -6  -6   3    2.75    0.16
   6   6  -2    6.46    0.33
   6   6  -2    5.70    0.30
   6   6  -2    6.24    0.26
  -6   6   2    6.10    0.16
  -6   6   2    6.25    0.28
   6   6  -2    6.44    0.28
  -6  -6   2    6.69    0.24
   6  -6  -2    6.52    0.30
   6   6  -1    4.86    0.28
   6   6  -1    4.85    0.22
  -6   6   1    4.56    0.23
   6   6  -1    5.17    0.26
  -6  -6   1    5.19    0.20
   6  -6  -1    4.80    0.26
   6   6   0    1.65    0.19
   6   6   0    1.28    0.14
   6   6   0    1.44    0.14
   6   6   0    1.79    0.20
  -6   6   0    1.46    0.13
   6  -6   0    1.33    0.16
  -6  -6   0    1.74    0.13
   6   6   1    0.17    0.09
  -6   6  -1    0.18    0.07
   6   6   1    0.11    0.08
   6   6   1    0.18    0.12
  -6  -6  -1    0.00    0.06
   6  -6   1    0.09    0.10
   6   6   2    1.31    0.19
   6   6   2    1.29    0.14
   6   6   2    1.25    0.14
  -6   6  -2    1.33    0.10
  -6   6  -2    1.66    0.18
  -6  -6  -2    1.05    0.11
   6  -6   2    1.18    0.16
   6  -6   2    1.07    0.08
   6   6   3    4.49    0.23
  -6   6  -3    4.48    0.15
   6   6   3    4.44    0.29
   6   6   3    4.25    0.21
  -6   6  -3    4.81    0.25
   6  -6   3    4.35    0.26
  -6  -6  -3    4.28    0.20
   6   6   4   24.46    0.71
   6   6   4   22.75    0.58
  -6   6  -4   23.13    0.64
   6   6   4   22.31    0.62
   6  -6   4   22.41    0.67
  -6  -6  -4   23.47    0.61
   6   6   5    0.21    0.14
  -6   6  -5    0.36    0.12
   6   6   5    0.09    0.08
   6   6   5    0.03    0.09
   6  -6   5    0.19    0.13
   6   6   6    8.55    0.41
   6   6   6    8.74    0.28
  -6   6  -6    9.05    0.35
   6  -6   6    8.79    0.40
  -6   6  -7   10.11    0.38
   6   6   7   10.36    0.46
   6  -6   7   10.01    0.45
   6   6   8    0.61    0.18
  -6   6  -8    0.33    0.12
   6  -6   8    0.14    0.16
   6   6   9    5.60    0.38
   6  -6   9    4.84    0.36
   6   6  10    5.08    0.37
   6  -6  10    4.20    0.36
   6   6  11   -0.08    0.16
   6  -6  11   -0.06    0.15
   6   6  12    0.20    0.18
   6  -6  12   -0.13    0.19
   6  -6  13    2.04    0.32
  -6   7  16    3.85    0.46
   6   7 -15    3.80    0.36
  -6   7  15    3.70    0.45
  -6   7  14    0.39    0.28
   6   7 -14    0.62    0.20
   6   7 -13    1.74    0.26
  -6   7  13    1.44    0.32
   6   7 -12    0.13    0.16
  -6   7  12   -0.35    0.17
   6  -7 -12    0.02    0.14
   6   7 -11    2.26    0.27
  -6   7  11    2.44    0.34
   6  -7 -11    2.51    0.28
   6   7 -10    1.51    0.22
  -6   7  10    1.99    0.30
   6  -7 -10    1.87    0.25
  -6   7   9   23.52    0.79
   6   7  -9   22.73    0.72
   6   7  -9   23.18    0.73
   6   7  -8   18.73    0.63
   6   7  -8   19.73    0.64
  -6   7   8   20.15    0.71
   6  -7  -8   19.06    0.65
   6   7  -7   23.52    0.70
   6   7  -7   22.56    0.69
  -6   7   7   20.31    0.71
   6  -7  -7   21.94    0.69
   6   7  -6    7.43    0.36
   6   7  -6    7.91    0.38
   6   7  -6    8.11    0.37
  -6   7   6    7.99    0.39
  -6  -7   6    7.43    0.32
   6  -7  -6    8.28    0.37
   6   7  -5   10.73    0.43
   6   7  -5   11.32    0.40
  -6   7   5   11.61    0.47
   6   7  -5   11.02    0.43
   6  -7  -5   11.88    0.45
  -6  -7   5   11.38    0.38
  -6   7   4    0.97    0.18
   6   7  -4    0.88    0.16
   6   7  -4    1.04    0.17
   6   7  -4    1.00    0.13
   6  -7  -4    0.95    0.17
  -6  -7   4    0.81    0.12
   6   7  -3    3.13    0.21
   6   7  -3    3.14    0.24
   6   7  -3    3.25    0.28
  -6   7   3    3.13    0.24
   6   7  -3    3.11    0.24
  -6  -7   3    3.39    0.19
   6  -7  -3    3.10    0.24
   6   7  -2    0.27    0.09
   6   7  -2    0.33    0.13
  -6   7   2    0.39    0.12
   6   7  -2    0.26    0.13
   6   7  -2    0.34    0.14
  -6   7   2    0.39    0.06
  -6  -7   2    0.33    0.09
   6  -7  -2    0.31    0.13
   6   7  -1   36.23    0.88
  -6   7   1   35.89    0.88
   6   7  -1   36.84    0.96
   6   7  -1   35.06    0.95
   6   7  -1   35.65    0.91
   6  -7  -1   37.42    0.93
  -6  -7   1   34.89    0.84
   6   7   0    6.79    0.36
   6   7   0    7.82    0.37
   6   7   0    7.35    0.30
   6   7   0    7.92    0.33
  -6   7   0    7.63    0.29
  -6  -7   0    7.57    0.27
   6  -7   0    7.85    0.35
   6   7   1   18.58    0.54
  -6   7  -1   18.25    0.49
   6   7   1   18.66    0.61
   6   7   1   18.67    0.53
   6   7   1   17.96    0.61
  -6  -7  -1   17.61    0.50
   6  -7   1   19.07    0.58
   6   7   2   12.15    0.40
   6   7   2   11.82    0.47
  -6   7  -2   11.62    0.44
   6   7   2   12.34    0.41
  -6   7  -2   11.87    0.35
  -6  -7  -2   12.29    0.38
   6  -7   2   11.82    0.45
  -6   7  -3    1.91    0.20
   6   7   3    1.50    0.16
   6   7   3    1.81    0.18
   6   7   3    1.35    0.20
  -6   7  -3    1.45    0.12
  -6  -7  -3    1.76    0.23
   6  -7   3    1.80    0.21
  -6   7  -4    9.11    0.24
   6   7   4    9.45    0.34
   6   7   4    9.02    0.43
  -6   7  -4    9.41    0.39
   6  -7   4    9.54    0.41
   6   7   5    1.24    0.14
   6   7   5    0.71    0.17
  -6   7  -5    1.65    0.20
   6  -7   5    1.12    0.18
  -6   7  -6    0.57    0.15
   6   7   6    0.58    0.11
   6   7   6    0.66    0.19
   6  -7   6    0.50    0.16
   6   7   7    1.00    0.22
  -6   7  -7    1.19    0.18
   6  -7   7    1.35    0.23
  -6   7  -8    3.67    0.26
   6   7   8    3.89    0.35
   6  -7   8    3.66    0.32
  -6   7  -9    0.23    0.19
   6   7   9    0.11    0.18
   6  -7   9    0.33    0.18
   6   7  10    3.53    0.36
   6  -7  10    3.29    0.34
   6   7  11    0.50    0.21
   6  -7  11    0.50    0.22
   6   7  12    0.01    0.19
   6  -7  12   -0.05    0.19
   6   7  13    1.79    0.30
  -6   8  15    0.91    0.30
   6   8 -15    1.03    0.24
   6   8 -14    2.56    0.31
  -6   8  14    2.01    0.35
  -6   8  13    1.55    0.32
   6   8 -13    1.69    0.27
   6   8 -12    8.17    0.46
  -6   8  12    8.55    0.56
   6   8 -11    0.10    0.15
  -6   8  11    0.31    0.21
   6  -8 -11    0.15    0.15
  -6   8  10    7.17    0.49
   6   8 -10    6.81    0.39
   6   8 -10    6.99    0.40
   6  -8 -10    7.01    0.43
  -6   8   9    0.91    0.25
   6   8  -9    0.81    0.19
   6   8  -9    0.89    0.20
   6  -8  -9    0.62    0.19
   6   8  -8    1.76    0.24
   6   8  -8    1.77    0.23
  -6   8   8    1.84    0.27
   6  -8  -8    1.49    0.22
  -6   8   7    2.97    0.32
   6   8  -7    3.71    0.32
   6   8  -7    3.61    0.31
   6  -8  -7    2.77    0.27
  -6   8   6    5.78    0.38
   6   8  -6    5.68    0.34
   6   8  -6    4.95    0.33
   6  -8  -6    5.17    0.32
  -6   8   5    0.36    0.16
   6   8  -5    0.65    0.16
   6   8  -5    0.67    0.16
   6  -8  -5    0.71    0.16
   6   8  -4   30.45    0.85
  -6   8   4   30.44    0.86
   6   8  -4   29.18    0.86
   6  -8  -4   31.30    0.86
  -6   8   3   17.29    0.43
   6   8  -3   16.83    0.53
   6   8  -3   17.01    0.57
   6   8  -3   15.63    0.58
   6   8  -3   16.43    0.59
  -6   8   3   18.14    0.58
   6  -8  -3   18.86    0.59
  -6  -8   3   16.46    0.51
   6   8  -2   25.78    0.72
  -6   8   2   27.03    0.60
   6   8  -2   24.43    0.74
   6   8  -2   27.66    0.81
  -6   8   2   27.41    0.75
   6   8  -2   27.15    0.79
  -6  -8   2   26.72    0.69
   6  -8  -2   28.21    0.78
   6   8  -1   15.39    0.50
   6   8  -1   15.51    0.52
  -6   8   1   17.05    0.52
   6   8  -1   16.22    0.58
   6   8  -1   15.37    0.56
   6  -8  -1   15.09    0.54
  -6  -8   1   16.52    0.48
   6   8   0    3.08    0.25
   6   8   0    3.24    0.21
  -6   8   0    3.02    0.21
   6   8   0    3.26    0.29
   6   8   0    2.45    0.25
  -6  -8   0    2.84    0.21
   6  -8   0    2.74    0.24
   6   8   1   -0.06    0.13
   6   8   1    0.00    0.15
   6   8   1    0.14    0.12
   6   8   1    0.11    0.10
  -6   8  -1    0.13    0.14
  -6   8  -1    0.28    0.10
   6  -8   1    0.05    0.12
  -6   8  -2    5.29    0.31
   6   8   2    4.24    0.31
  -6   8  -2    4.05    0.21
   6   8   2    4.42    0.27
   6  -8   2    4.75    0.30
  -6   8  -3   14.33    0.52
  -6   8  -3   14.19    0.40
   6   8   3   14.12    0.47
   6   8   3   15.01    0.58
   6  -8   3   14.72    0.53
  -6   8  -4    1.06    0.15
   6   8   4    1.20    0.23
  -6   8  -4    1.05    0.19
   6   8   4    1.41    0.16
   6  -8   4    1.42    0.21
   6   8   5   13.79    0.45
   6   8   5   15.18    0.60
  -6   8  -5   14.67    0.52
   6  -8   5   13.62    0.54
   6   8   6   10.75    0.50
   6   8   6   10.76    0.37
  -6   8  -6   10.54    0.43
   6  -8   6   10.18    0.48
   6   8   7    1.63    0.26
  -6   8  -7    1.83    0.21
   6  -8   7    0.83    0.20
   6   8   8    0.93    0.24
  -6   8  -8    0.62    0.17
   6  -8   8    0.50    0.19
   6   8   9    0.62    0.23
  -6   8  -9    0.68    0.18
   6  -8   9    0.56    0.19
   6   8  10    0.23    0.21
   6  -8  10    0.18    0.19
   6   8  11    1.32    0.28
   6  -8  11    1.25    0.27
   6   8  12   -0.01    0.21
   6   8  13    0.23    0.22
  -6   9  15    1.97    0.39
   6   9 -15    1.20    0.26
  -6   9  14    4.83    0.49
   6   9 -14    4.13    0.40
   6   9 -13    0.19    0.20
  -6   9  13   -0.26    0.25
   6   9 -12    1.22    0.25
  -6   9  12    1.27    0.32
   6   9 -11    1.60    0.26
  -6   9  11    1.43    0.29
   6   9 -10    5.31    0.39
  -6   9  10    4.80    0.45
   6   9 -10    5.52    0.37
   6  -9 -10    5.23    0.39
  -6   9   9    4.00    0.39
   6   9  -9    4.75    0.35
   6   9  -9    5.20    0.37
   6  -9  -9    4.62    0.39
   6   9  -8    0.75    0.21
  -6   9   8    0.57    0.21
   6   9  -8    0.72    0.18
   6  -9  -8    1.21    0.22
  -6   9   7    0.94    0.22
   6   9  -7    0.99    0.21
   6   9  -7    1.20    0.22
   6  -9  -7    1.21    0.22
   6   9  -6    2.90    0.29
  -6   9   6    2.69    0.30
   6   9  -6    2.72    0.29
   6  -9  -6    2.25    0.25
   6   9  -5    8.29    0.41
   6   9  -5    8.99    0.44
  -6   9   5    9.13    0.44
   6  -9  -5    9.55    0.45
  -6   9   4    0.50    0.18
   6   9  -4    0.19    0.16
   6   9  -4    0.15    0.14
   6  -9  -4    0.27    0.14
  -6   9   3    2.34    0.24
  -6   9   3    1.95    0.14
   6   9  -3    1.90    0.22
   6   9  -3    1.55    0.23
   6  -9  -3    2.28    0.26
   6   9  -2    0.08    0.13
  -6   9   2    0.20    0.13
   6   9  -2    0.16    0.16
   6   9  -2    0.00    0.13
   6  -9  -2    0.10    0.13
  -6   9   1    3.59    0.30
  -6   9   1    3.14    0.25
   6   9  -1    4.20    0.33
   6   9  -1    3.65    0.27
   6   9  -1    3.97    0.33
   6  -9  -1    3.30    0.28
   6   9   0    0.61    0.17
   6   9   0    0.91    0.19
   6   9   0    0.56    0.17
  -6   9   0    0.52    0.16
  -6   9   0    0.77    0.15
   6  -9   0    0.51    0.16
   6   9   1   12.19    0.52
  -6   9  -1   12.16    0.42
   6   9   1   12.11    0.52
  -6   9  -1   11.61    0.49
   6   9   1   12.00    0.46
   6  -9   1   12.58    0.50
   6   9   2    0.82    0.21
  -6   9  -2    1.10    0.20
  -6   9  -2    1.01    0.14
   6   9   2    0.87    0.17
   6   9   2    0.58    0.18
   6  -9   2    1.16    0.20
  -6   9  -3   12.68    0.39
  -6   9  -3   12.65    0.50
   6   9   3   11.64    0.44
   6   9   3   12.22    0.55
   6  -9   3   11.79    0.50
  -6   9  -4    1.38    0.21
   6   9   4    1.31    0.23
   6   9   4    1.12    0.17
   6  -9   4    1.30    0.22
   6   9   5    6.52    0.31
   6   9   5    6.17    0.43
  -6   9  -5    5.54    0.35
   6  -9   5    6.05    0.37
  -6   9  -6    3.85    0.30
   6   9   6    3.91    0.25
   6   9   6    3.02    0.33
   6  -9   6    4.44    0.36
   6   9   7    1.55    0.29
  -6   9  -7    1.87    0.24
   6  -9   7    1.91    0.27
   6   9   8    1.73    0.28
  -6   9  -8    1.49    0.22
   6  -9   8    1.72    0.27
   6   9   9    5.45    0.46
  -6   9  -9    4.77    0.34
   6  -9   9    4.10    0.38
   6   9  10    0.16    0.19
   6  -9  10    0.37    0.20
   6   9  11    3.50    0.40
   6   9  12    0.50    0.25
   6  10 -14    0.00    0.20
  -6  10  14    0.27    0.26
  -6  10  13    5.62    0.56
   6  10 -13    5.96    0.45
  -6  10  12    3.37    0.42
   6  10 -12    2.66    0.32
   6  10 -11    1.53    0.26
  -6  10  11    2.05    0.36
   6  10 -10    6.59    0.41
   6  10 -10    6.90    0.45
  -6  10  10    7.05    0.53
   6  10  -9    5.79    0.39
   6  10  -9    6.17    0.41
  -6  10   9    6.72    0.50
   6 -10  -9    6.32    0.54
   6  10  -8    0.78    0.21
  -6  10   8    0.63    0.24
   6  10  -8    0.85    0.20
   6 -10  -8    0.70    0.21
   6  10  -7    1.70    0.24
   6  10  -7    1.68    0.25
  -6  10   7    1.57    0.28
   6 -10  -7    1.51    0.24
  -6  10   6    2.02    0.30
   6  10  -6    2.55    0.30
   6  10  -6    2.00    0.26
   6 -10  -6    2.30    0.29
   6  10  -5    0.54    0.19
   6  10  -5    0.44    0.19
  -6  10   5    0.41    0.19
   6 -10  -5    0.75    0.20
   6  10  -4    5.40    0.37
   6  10  -4    5.88    0.38
  -6  10   4    5.72    0.36
   6 -10  -4    5.77    0.37
   6  10  -3    0.01    0.14
   6  10  -3   -0.02    0.15
  -6  10   3    0.14    0.14
   6 -10  -3   -0.06    0.12
  -6  10   2   13.87    0.55
   6  10  -2   14.76    0.59
   6  10  -2   13.65    0.57
   6  10  -2   13.96    0.55
  -6  10   2   13.76    0.53
   6 -10  -2   13.59    0.55
  -6  10   1    0.16    0.14
  -6  10   1   -0.12    0.16
   6  10  -1    0.04    0.16
   6  10  -1    0.13    0.14
   6  10  -1   -0.01    0.14
   6 -10  -1    0.14    0.14
   6  10   0    7.50    0.42
  -6  10   0    7.96    0.43
  -6  10   0    8.02    0.37
   6  10   0    7.82    0.40
   6  10   0    8.03    0.44
   6 -10   0    7.57    0.41
   6  10   1    0.69    0.21
  -6  10  -1    0.45    0.14
  -6  10  -1    0.49    0.19
   6  10   1    0.43    0.17
   6  10   1    0.37    0.16
   6 -10   1    0.50    0.16
  -6  10  -2    0.36    0.18
   6  10   2    0.78    0.18
  -6  10  -2    0.48    0.13
   6  10   2    0.61    0.19
   6  10   2    0.42    0.20
   6 -10   2    0.53    0.17
   6  10   3    0.92    0.22
   6  10   3    0.90    0.18
   6  10   3    0.81    0.21
  -6  10  -3    0.72    0.20
   6 -10   3    1.07    0.21
   6  10   4    3.94    0.36
   6  10   4    3.54    0.28
  -6  10  -4    3.92    0.33
   6 -10   4    4.23    0.36
   6  10   5    5.07    0.43
  -6  10  -5    4.40    0.35
   6  10   5    4.32    0.29
   6 -10   5    3.84    0.34
   6  10   6   10.35    0.42
   6  10   6   10.62    0.58
  -6  10  -6   10.70    0.48
   6 -10   6   10.06    0.51
  -6  10  -7    0.08    0.16
   6  10   7    0.05    0.17
   6 -10   7   -0.17    0.16
  -6  10  -8    2.22    0.26
   6  10   8    2.53    0.34
   6 -10   8    2.85    0.33
   6  10   9   -0.06    0.18
  -6  10  -9    0.29    0.20
   6 -10   9    0.69    0.23
   6  10  10    0.14    0.22
   6  10  11    0.30    0.24
   6  11 -13    0.41    0.24
  -6  11  13    0.16    0.28
  -6  11  12    0.48    0.26
   6  11 -12    0.64    0.25
  -6  11  11    0.49    0.26
   6  11 -11    0.35    0.19
   6  11 -11    0.51    0.22
  -6  11  10    0.58    0.28
   6  11 -10    0.72    0.25
   6  11 -10    0.49    0.20
   6  11  -9    8.78    0.52
   6  11  -9    8.66    0.47
  -6  11   9    8.88    0.57
   6  11  -8    1.52    0.25
  -6  11   8    2.12    0.31
   6  11  -8    1.75    0.29
   6  11  -7    6.97    0.44
  -6  11   7    7.32    0.49
   6  11  -7    7.99    0.47
   6 -11  -7    7.13    0.43
   6  11  -6    3.74    0.37
   6  11  -6    2.31    0.28
  -6  11   6    2.47    0.32
   6 -11  -6    2.84    0.30
   6  11  -5    0.08    0.15
  -6  11   5    0.11    0.17
  -6  11   5    0.17    0.20
   6  11  -5    0.32    0.19
   6 -11  -5    0.41    0.17
  -6  11   4   -0.06    0.16
   6  11  -4    0.23    0.18
   6  11  -4   -0.13    0.15
  -6  11   4   -0.03    0.16
   6 -11  -4    0.09    0.14
  -6  11   3    0.02    0.18
   6  11  -3    0.17    0.16
  -6  11   3   -0.06    0.15
   6  11  -3   -0.01    0.17
   6 -11  -3    0.03    0.14
  -6  11   2    8.75    0.46
   6  11  -2    8.97    0.49
   6  11  -2    8.53    0.46
  -6  11   2    8.60    0.44
   6  11  -2    7.81    0.47
   6 -11  -2   10.50    0.49
   6  11  -1    3.69    0.36
  -6  11   1    3.93    0.30
  -6  11   1    3.23    0.32
   6  11  -1    3.44    0.31
   6  11  -1    3.85    0.36
   6 -11  -1    4.13    0.36
   6  11   0   13.71    0.54
   6  11   0   13.44    0.61
   6  11   0   13.50    0.60
  -6  11   0   14.32    0.52
  -6  11   0   13.41    0.56
   6 -11   0   14.20    0.58
   6  11   1    3.18    0.31
   6  11   1    3.21    0.34
  -6  11  -1    3.25    0.26
   6  11   1    4.37    0.39
  -6  11  -1    3.27    0.33
   6 -11   1    3.56    0.32
   6  11   2    4.17    0.40
  -6  11  -2    4.58    0.35
   6  11   2    4.20    0.34
  -6  11  -2    4.12    0.27
   6  11   2    3.34    0.35
   6 -11   2    4.62    0.36
  -6  11  -3    1.28    0.24
   6  11   3    1.21    0.26
   6  11   3    0.65    0.21
   6  11   3    0.79    0.20
   6 -11   3    0.87    0.22
   6  11   4    0.18    0.15
  -6  11  -4    0.36    0.18
   6  11   4    0.34    0.20
   6 -11   4    0.01    0.15
   6  11   5    0.09    0.14
   6  11   5   -0.04    0.20
  -6  11  -5    0.02    0.16
   6 -11   5    0.15    0.16
  -6  11  -6    2.68    0.30
   6  11   6    2.80    0.37
   6 -11   6    2.01    0.27
   6  11   7    1.77    0.33
  -6  11  -7    1.28    0.24
   6 -11   7    1.84    0.29
  -6  11  -8    2.22    0.29
   6  11   8    2.10    0.34
   6  11   9    2.08    0.36
  -6  11  -9    2.06    0.41
   6  11  10    0.57    0.25
   6  12 -12    0.79    0.25
  -6  12  12    0.98    0.26
  -6  12  12    1.13    0.34
   6  12 -11    2.21    0.47
  -6  12  11    2.18    0.39
  -6  12  11    2.28    0.32
   6  12 -11    2.61    0.36
  -6  12  10    0.21    0.23
   6  12 -10    0.09    0.19
  -6  12  10    0.18    0.22
   6  12 -10    0.05    0.22
  -6  12   9    1.04    0.28
   6  12  -9    0.93    0.24
   6  12  -9    1.36    0.27
  -6  12   9    1.36    0.29
   6  12  -8    0.02    0.17
  -6  12   8    0.20    0.21
   6  12  -8    0.00    0.21
  -6  12   8    0.57    0.25
  -6  12   7   -0.03    0.21
   6  12  -7    0.13    0.18
  -6  12   7    0.08    0.21
   6  12  -7    0.16    0.18
   6  12  -6    1.01    0.24
  -6  12   6    1.05    0.24
   6  12  -6    1.02    0.25
  -6  12   6    0.83    0.25
  -6  12   5    0.46    0.20
  -6  12   5    0.43    0.20
   6  12  -5    0.69    0.22
   6  12  -5    0.58    0.21
   6  12  -4    5.67    0.42
   6  12  -4    6.14    0.43
  -6  12   4    6.45    0.45
  -6  12   4    5.81    0.39
   6 -12  -4    4.97    0.40
   6  12  -3    5.57    0.40
   6  12  -3    6.35    0.43
  -6  12   3    5.54    0.43
  -6  12   3    5.36    0.39
   6 -12  -3    5.36    0.39
  -6  12   2    5.73    0.43
   6  12  -2    5.16    0.42
   6  12  -2    5.78    0.41
  -6  12   2    5.04    0.37
   6 -12  -2    5.29    0.39
   6  12  -1    3.78    0.36
   6  12  -1    3.43    0.35
  -6  12   1    4.10    0.38
  -6  12   1    3.42    0.31
   6  12  -1    4.16    0.38
   6 -12  -1    3.25    0.34
   6  12   0    0.82    0.22
  -6  12   0    0.70    0.21
   6  12   0    0.96    0.24
   6  12   0    0.69    0.22
  -6  12   0    0.91    0.19
   6 -12   0    0.79    0.21
  -6  12  -1    0.22    0.20
   6  12   1   -0.02    0.19
   6  12   1   -0.10    0.15
  -6  12  -1    0.05    0.13
   6  12   1   -0.17    0.17
   6 -12   1    0.09    0.16
   6  12   2    0.13    0.17
   6  12   2   -0.16    0.19
  -6  12  -2    0.06    0.17
   6  12   2    0.06    0.19
   6 -12   2    0.13    0.17
   6  12   3    3.22    0.37
   6  12   3    2.86    0.30
  -6  12  -3    2.64    0.32
   6  12   3    2.60    0.34
   6 -12   3    2.55    0.31
   6  12   4    1.69    0.25
  -6  12  -4    1.46    0.26
   6  12   4    1.12    0.27
   6  12   4    1.35    0.28
   6 -12   4    1.50    0.26
   6  12   5    1.78    0.31
   6  12   5    2.23    0.26
  -6  12  -5    2.71    0.33
   6  12   5    2.31    0.33
   6 -12   5    2.20    0.47
   6  12   6    5.10    0.49
  -6  12  -6    4.98    0.42
   6  12   7    2.71    0.38
  -6  12  -7    3.14    0.34
  -6  12  -8    1.76    0.28
   6  12   8    2.31    0.39
   6  12   9    1.27    0.32
   6  13 -11    0.07    0.24
  -6  13  11    0.09    0.23
   6  13 -10    0.98    0.26
  -6  13  10    1.64    0.36
   6  13 -10    1.49    0.32
  -6  13  10    1.12    0.29
  -6  13   9    1.23    0.33
   6  13  -9    1.13    0.30
  -6  13   9    0.74    0.24
   6  13  -9    0.77    0.23
   6  13  -8    2.65    0.33
   6  13  -8    2.39    0.36
  -6  13   8    2.60    0.35
  -6  13   8    2.78    0.40
  -6  13   7    3.76    0.41
  -6  13   7    4.45    0.41
   6  13  -7    4.10    0.40
   6  13  -7    3.75    0.39
  -6  13   6    2.02    0.32
   6  13  -6    1.61    0.29
   6  13  -6    2.49    0.33
  -6  13   6    1.67    0.29
   6  13  -5    1.55    0.29
   6  13  -5    1.77    0.31
  -6  13   5    1.41    0.26
  -6  13   5    1.70    0.29
   6  13  -4    0.13    0.18
  -6  13   4   -0.15    0.20
   6  13  -4   -0.12    0.18
  -6  13   4   -0.24    0.17
   6  13  -3    1.02    0.26
  -6  13   3    0.62    0.22
   6  13  -3    0.77    0.25
  -6  13   3    0.49    0.21
  -6  13   2    0.00    0.18
   6  13  -2    0.28    0.21
  -6  13   2    0.20    0.18
   6  13  -2    0.23    0.21
  -6  13   1    2.85    0.29
  -6  13   1    1.80    0.31
   6  13  -1    2.19    0.31
   6  13  -1    2.47    0.32
   6  13  -1    2.26    0.33
   6  13   0    2.34    0.35
   6  13   0    2.30    0.31
  -6  13   0    2.16    0.27
  -6  13   0    2.78    0.35
   6  13   0    2.38    0.33
  -6  13  -1    0.02    0.18
   6  13   1    0.08    0.20
   6  13   1    0.55    0.23
   6  13   1    0.22    0.20
   6  13   2    3.07    0.34
   6  13   2    4.19    0.44
   6  13   2    3.64    0.39
  -6  13  -2    2.89    0.34
   6  13   3    1.32    0.29
   6  13   3    1.35    0.31
  -6  13  -3    2.30    0.33
   6  13   3    1.73    0.28
  -6  13  -4    0.92    0.23
   6  13   4    1.72    0.26
   6  13   4    1.87    0.33
   6  13   4    1.82    0.34
  -6  13  -5    0.38    0.22
   6  13   5    0.19    0.25
   6  13   5    0.16    0.20
   6  13   5   -0.19    0.23
  -6  13  -6    1.39    0.28
   6  13   6    1.57    0.32
   6  13   6    1.54    0.33
   6  13   7   -0.17    0.19
  -6  13  -7    0.32    0.21
   6  13   8    3.05    0.44
  -6  13  -8    3.04    0.36
   6  14  -9    0.13    0.24
  -6  14   9    0.05    0.23
   6  14  -9   -0.12    0.18
  -6  14   9   -0.02    0.25
   6  14  -8   -0.18    0.18
  -6  14   8    0.09    0.23
  -6  14   8   -0.02    0.23
   6  14  -8   -0.08    0.23
  -6  14   7    0.05    0.20
   6  14  -7   -0.02    0.22
   6  14  -7    0.36    0.21
  -6  14   7   -0.38    0.21
   6  14  -6    0.09    0.22
   6  14  -6   -0.20    0.22
  -6  14   6    0.31    0.24
  -6  14   6   -0.12    0.21
   6  14  -5    0.13    0.24
  -6  14   5   -0.04    0.21
  -6  14   5    0.21    0.24
   6  14  -5    0.53    0.24
  -6  14   4    1.42    0.31
  -6  14   4    1.10    0.26
   6  14  -4    1.50    0.29
   6  14  -4    1.25    0.29
  -6  14   3    3.03    0.38
   6  14  -3    3.30    0.38
   6  14  -3    3.45    0.40
  -6  14   3    3.18    0.35
  -6  14   2    2.52    0.31
   6  14  -2    2.22    0.34
   6  14  -2    2.20    0.32
  -6  14   2    1.44    0.29
   6  14  -1   -0.09    0.17
   6  14  -1    0.11    0.22
  -6  14   1    0.12    0.22
  -6  14   1    0.21    0.18
   6  14   0    0.16    0.21
  -6  14   0    0.27    0.21
   6  14   0    0.50    0.24
   6  14   0    0.26    0.21
  -6  14  -1    0.10    0.23
   6  14   1    0.38    0.23
   6  14   1   -0.07    0.19
   6  14   1    0.11    0.22
   6  14   2    1.33    0.31
  -6  14  -2    1.66    0.29
   6  14   2    1.86    0.31
   6  14   2    1.79    0.34
  -6  14  -3    3.14    0.37
   6  14   3    2.61    0.36
   6  14   3    2.75    0.41
   6  14   3    3.50    0.37
   6  14   4    1.08    0.29
   6  14   4    0.28    0.26
  -6  14  -4    0.90    0.26
   6  14   4    0.83    0.23
  -6  14  -5    3.20    0.36
   6  14   5    3.59    0.43
   6  14   5    3.92    0.46
  -6  14  -6    0.32    0.23
   6  14   6    0.09    0.24
   6  14   6    0.29    0.27
   6  15  -6    0.80    0.26
  -6  15   6    0.60    0.27
   6  15  -6    0.60    0.28
  -6  15   6    0.28    0.26
   6  15  -5    0.68    0.28
  -6  15   5    0.51    0.25
  -6  15   5    0.31    0.27
   6  15  -5    1.06    0.29
  -6  15   4    0.85    0.27
  -6  15   4    0.83    0.27
   6  15  -4    0.88    0.28
   6  15  -4    1.17    0.31
  -6  15   3    0.49    0.27
   6  15  -3    0.42    0.25
  -6  15   3    0.57    0.23
   6  15  -3    0.60    0.25
  -6  15   2    1.18    0.25
   6  15  -2    1.67    0.32
   6  15  -2    1.94    0.34
  -6  15   2    1.87    0.32
  -6  15   1    1.05    0.28
   6  15  -1    1.91    0.32
   6  15  -1    1.65    0.34
  -6  15   0    0.01    0.24
   6  15   0    0.27    0.24
   6  15   0    0.13    0.21
   6  15   0   -0.19    0.20
   6  15   1    1.84    0.33
  -6  15  -1    1.29    0.32
   6  15   1    1.66    0.34
   6  15   1    1.63    0.32
  -6  15  -2    4.11    0.44
   6  15   2    3.01    0.40
   6  15   2    3.25    0.37
   6  15   2    3.89    0.44
  -6  15  -3    0.14    0.24
   6  15   3    0.09    0.21
   6  15   3    0.45    0.26
   6  15   3    0.56    0.29
   6  15   4    8.02    0.56
   6  15   4    7.34    0.51
   7   0 -16    1.65    0.42
   7   0 -15   -0.09    0.15
   7   0 -14    7.82    0.44
   7   0 -13   -0.07    0.13
   7   0 -13   -0.21    0.14
   7   0 -12   12.03    0.50
   7   0 -12   11.58    0.44
   7   0 -11   -0.15    0.11
   7   0 -11   -0.01    0.13
   7   0 -10   29.30    0.80
   7   0 -10   28.31    0.77
   7   0  -9   -0.04    0.10
   7   0  -9   -0.14    0.08
   7   0  -9   -0.06    0.09
   7   0  -8    1.59    0.18
   7   0  -8    1.15    0.15
   7   0  -8    1.04    0.13
   7   0  -7    0.37    0.11
   7   0  -7    0.34    0.09
   7   0  -7    0.36    0.10
   7   0  -6    9.92    0.31
   7   0  -6    9.34    0.33
   7   0  -6    9.37    0.31
   7   0  -5   -0.03    0.06
   7   0  -5    0.01    0.08
   7   0  -4    1.80    0.16
   7   0  -4    1.74    0.12
   7   0  -3   -0.02    0.07
   7   0  -3   -0.04    0.04
   7   0  -2    3.27    0.18
   7   0  -2    3.10    0.11
   7   0  -1    0.01    0.07
   7   0  -1    0.01    0.07
   7   0  -1   -0.01    0.06
   7   0  -1    0.00    0.03
   7   0   0  134.20    2.68
   7   0   0  130.38    2.61
   7   0   0  129.90    2.67
  -7   0   0  131.43    2.67
   7   0   1    0.01    0.05
  -7   0  -1    0.04    0.06
  -7   0  -1   -0.05    0.05
   7   0   1   -0.03    0.06
   7   0   2    1.93    0.12
  -7   0  -2    1.98    0.11
   7   0   2    2.09    0.12
  -7   0  -2    1.97    0.12
  -7   0  -3    0.02    0.05
   7   0   3   -0.09    0.05
   7   0   3   -0.10    0.06
  -7   0  -3    0.02    0.06
  -7   0  -3    0.01    0.05
  -7   0  -4    2.00    0.09
   7   0   4    2.14    0.12
  -7   0  -4    2.05    0.12
   7   0   4    2.15    0.16
  -7   0  -4    2.03    0.12
   7   0   5   -0.01    0.05
  -7   0  -5    0.02    0.06
   7   0   5    0.14    0.09
  -7   0  -6   37.15    0.86
   7   0   6   36.07    0.90
   7   0   6   35.62    0.81
   7   0   7    0.05    0.07
   7   0   7    0.02    0.11
   7   0   8   12.52    0.47
   7   0   8   11.86    0.36
   7   0   9   -0.11    0.13
   7   1 -16    4.08    0.38
   7   1 -15   11.60    0.49
   7   1 -15   13.10    0.58
   7  -1 -15   11.31    0.55
   7   1 -14    2.56    0.29
   7   1 -14    3.08    0.27
   7  -1 -14    3.07    0.32
   7   1 -13    3.16    0.27
   7   1 -13    3.50    0.32
   7  -1 -13    2.70    0.28
   7   1 -12   -0.11    0.14
   7   1 -12    0.01    0.12
   7  -1 -12   -0.13    0.14
   7   1 -11    0.18    0.14
   7   1 -11    0.20    0.13
   7  -1 -11    0.14    0.13
   7   1 -10    2.97    0.24
   7  -1 -10    3.48    0.28
   7   1  -9    3.09    0.21
   7   1  -9    2.80    0.22
   7  -1  -9    3.12    0.23
   7  -1  -9    3.23    0.22
   7  -1  -9    3.35    0.23
   7   1  -8    2.95    0.20
   7   1  -8    2.85    0.19
   7  -1  -8    3.34    0.21
   7  -1  -8    2.78    0.21
   7  -1  -8    3.14    0.20
   7   1  -7   29.27    0.72
   7   1  -7   28.51    0.74
   7  -1  -7   28.85    0.73
   7  -1  -7   28.75    0.74
   7   1  -6    0.08    0.07
   7   1  -6    0.19    0.10
   7  -1  -6    0.11    0.08
   7  -1  -6    0.10    0.09
   7   1  -5   34.90    0.86
   7   1  -5   36.53    0.81
   7  -1  -5   36.82    0.87
   7  -1  -5   36.13    0.82
   7   1  -4    0.06    0.06
   7   1  -4    0.10    0.09
   7  -1  -4    0.06    0.06
   7  -1  -4    0.13    0.09
   7   1  -3   25.74    0.65
  -7   1   3   25.29    0.60
   7   1  -3   25.92    0.56
   7  -1  -3   25.52    0.58
   7   1  -2    0.08    0.08
  -7   1   2    0.02    0.06
   7   1  -2    0.07    0.09
   7   1  -2    0.02    0.08
   7  -1  -2    0.00    0.05
   7   1  -1   19.43    0.49
   7   1  -1   19.85    0.51
   7   1  -1   19.38    0.51
   7  -1  -1   19.61    0.44
   7  -1  -1   19.18    0.47
   7   1   0    2.45    0.14
   7   1   0    2.34    0.08
  -7   1   0    2.24    0.13
   7   1   0    2.58    0.16
   7   1   0    2.38    0.08
   7  -1   0    2.38    0.14
   7  -1   0    2.38    0.11
   7   1   1   55.95    1.19
  -7   1  -1   53.98    1.14
   7   1   1   54.68    1.16
   7   1   1   55.04    1.12
  -7  -1  -1   54.73    1.16
   7  -1   1   53.62    1.15
   7   1   2    0.56    0.09
   7   1   2    0.69    0.08
   7   1   2    0.56    0.07
  -7   1  -2    0.65    0.07
  -7   1  -2    0.67    0.08
   7  -1   2    0.65    0.07
   7  -1   2    0.59    0.08
  -7  -1  -2    0.67    0.08
   7   1   3   14.22    0.38
   7   1   3   13.83    0.39
  -7   1  -3   14.55    0.36
  -7   1  -3   14.37    0.34
   7  -1   3   14.74    0.34
   7  -1   3   14.36    0.40
  -7  -1  -3   13.83    0.34
   7   1   4    4.32    0.20
  -7   1  -4    4.51    0.15
   7   1   4    4.30    0.21
   7  -1   4    4.74    0.14
  -7  -1  -4    4.39    0.19
   7  -1   4    4.56    0.21
  -7  -1  -4    4.62    0.13
   7   1   5    2.96    0.20
  -7   1  -5    2.86    0.16
  -7   1  -5    2.68    0.11
   7   1   5    2.71    0.17
  -7   1  -5    2.89    0.12
   7  -1   5    3.01    0.20
   7  -1   5    2.68    0.11
  -7  -1  -5    3.12    0.16
   7   1   6    0.67    0.13
   7   1   6    0.52    0.10
  -7   1  -6    0.42    0.10
  -7  -1  -6    0.60    0.10
   7  -1   6    0.67    0.07
   7  -1   6    0.47    0.13
   7   1   7    1.72    0.20
   7   1   7    1.60    0.15
   7  -1   7    1.32    0.18
   7  -1   7    1.57    0.10
   7   1   8    0.67    0.12
   7  -1   8    0.81    0.17
   7   1   9    4.25    0.23
   7  -1   9    4.67    0.32
   7  -1  10    0.28    0.17
   7  -1  11   10.40    0.51
   7   2 -16    2.66    0.33
   7   2 -15   -0.20    0.14
   7   2 -15    0.27    0.17
   7  -2 -15    0.20    0.17
   7   2 -14   -0.03    0.16
   7   2 -14    0.09    0.14
   7  -2 -14    0.11    0.16
   7   2 -13    0.70    0.17
   7  -2 -13    1.09    0.22
   7   2 -12    3.24    0.26
   7  -2 -12    2.57    0.27
   7   2 -11    0.67    0.15
   7  -2 -11    0.89    0.18
   7   2 -10   13.05    0.46
   7  -2 -10   13.06    0.48
   7   2  -9    0.94    0.15
   7   2  -9    0.83    0.15
   7  -2  -9    1.04    0.16
   7  -2  -9    1.07    0.16
   7   2  -8   11.30    0.41
   7   2  -8   11.61    0.39
   7  -2  -8   10.97    0.40
   7   2  -7    4.49    0.23
   7   2  -7    4.73    0.25
   7  -2  -7    4.39    0.23
   7   2  -6    5.82    0.24
   7   2  -6    5.77    0.27
   7  -2  -6    5.78    0.25
   7   2  -5    1.23    0.15
   7   2  -5    1.55    0.12
   7   2  -5    1.47    0.15
   7  -2  -5    1.27    0.13
   7   2  -4   10.43    0.36
   7   2  -4   10.06    0.34
   7   2  -4   10.16    0.29
   7  -2  -4   10.31    0.31
   7   2  -3    0.09    0.08
   7   2  -3   -0.07    0.09
  -7   2   3   -0.03    0.06
   7   2  -3    0.03    0.05
   7  -2  -3    0.01    0.06
   7   2  -2   21.59    0.56
   7   2  -2   22.42    0.59
  -7   2   2   21.23    0.50
   7   2  -2   22.36    0.47
   7   2  -2   22.43    0.58
   7  -2  -2   22.42    0.52
   7   2  -1    2.60    0.16
  -7   2   1    2.80    0.16
   7   2  -1    2.59    0.18
   7   2  -1    2.53    0.09
   7   2  -1    2.47    0.19
   7  -2  -1    2.53    0.14
   7   2   0   27.43    0.57
   7   2   0   28.31    0.65
   7   2   0   27.38    0.67
  -7   2   0   26.93    0.62
   7  -2   0   27.10    0.63
   7  -2   0   27.50    0.61
  -7   2  -1    0.75    0.07
   7   2   1    0.67    0.11
   7   2   1    0.68    0.07
   7   2   1    0.88    0.10
   7  -2   1    0.67    0.09
   7   2   2    0.53    0.07
   7   2   2    0.60    0.07
   7   2   2    0.67    0.11
  -7   2  -2    0.53    0.05
   7  -2   2    0.60    0.09
  -7  -2  -2    0.54    0.08
   7   2   3    1.14    0.13
   7   2   3    1.22    0.09
   7  -2   3    1.09    0.12
  -7  -2  -3    1.17    0.09
   7   2   4    9.15    0.32
   7  -2   4    8.83    0.32
  -7  -2  -4    9.41    0.23
   7   2   5    1.85    0.16
  -7   2  -5    1.88    0.12
  -7  -2  -5    2.22    0.14
   7  -2   5    1.72    0.17
  -7   2  -6    8.04    0.23
   7   2   6    8.39    0.32
  -7  -2  -6    8.46    0.29
   7  -2   6    7.92    0.34
   7   2   7    1.47    0.16
  -7   2  -7    1.63    0.09
   7  -2   7    1.95    0.21
   7   2   8    7.06    0.31
   7  -2   8    7.55    0.37
   7   2   9    0.22    0.11
   7  -2   9    0.29    0.15
   7   2  10    0.75    0.16
   7  -2  10    0.97    0.20
   7  -2  11    0.60    0.21
   7  -2  12    0.85    0.23
   7  -2  13    0.02    0.20
  -7   3  18   -0.33    0.24
   7   3 -16   -0.18    0.15
   7   3 -15    5.73    0.35
   7   3 -15    5.86    0.41
   7  -3 -15    5.21    0.41
   7   3 -14    0.54    0.17
   7  -3 -14    0.59    0.19
   7   3 -13    1.46    0.21
   7  -3 -13    1.16    0.21
   7   3 -12    0.35    0.14
   7  -3 -12    0.42    0.17
   7   3 -11    0.32    0.15
   7  -3 -11    0.66    0.18
   7   3 -10   -0.03    0.10
   7  -3 -10    0.01    0.12
   7   3  -9    0.14    0.10
   7   3  -9    0.10    0.11
   7  -3  -9    0.19    0.11
   7   3  -8   -0.05    0.08
   7   3  -8    0.03    0.11
  -7  -3   8   -0.19    0.07
   7  -3  -8    0.19    0.10
   7   3  -7    2.55    0.20
   7   3  -7    2.35    0.18
   7  -3  -7    2.78    0.21
  -7  -3   7    2.61    0.17
   7   3  -6    1.23    0.16
   7   3  -6    1.70    0.15
   7   3  -6    1.32    0.16
  -7  -3   6    1.61    0.13
   7  -3  -6    1.32    0.15
   7   3  -5    5.11    0.27
   7   3  -5    5.49    0.21
   7   3  -5    4.84    0.24
   7  -3  -5    4.84    0.23
  -7  -3   5    4.93    0.19
   7   3  -4   17.77    0.52
   7   3  -4   17.65    0.53
   7   3  -4   19.01    0.46
  -7  -3   4   18.31    0.43
   7  -3  -4   19.40    0.50
   7   3  -3   13.84    0.44
   7   3  -3   14.78    0.37
   7   3  -3   14.43    0.43
   7  -3  -3   14.43    0.40
   7   3  -2   45.53    1.07
   7   3  -2   45.94    1.03
   7   3  -2   45.43    0.95
  -7   3   2   43.80    0.92
   7   3  -2   45.38    1.06
   7  -3  -2   44.13    1.00
   7   3  -1   15.38    0.46
   7   3  -1   15.09    0.35
   7   3  -1   14.77    0.42
   7   3  -1   14.97    0.45
   7  -3  -1   14.92    0.41
   7   3   0    7.55    0.26
   7   3   0    7.31    0.30
   7   3   0    7.59    0.32
   7   3   0    7.78    0.21
   7  -3   0    7.59    0.19
   7  -3   0    7.69    0.26
  -7   3  -1    4.49    0.14
   7   3   1    4.10    0.16
   7   3   1    4.38    0.18
   7   3   1    4.59    0.23
   7  -3   1    4.48    0.20
   7   3   2    2.87    0.19
   7   3   2    2.90    0.15
   7   3   2    2.99    0.14
   7  -3   2    3.14    0.18
   7   3   3   12.98    0.36
   7   3   3   12.71    0.34
   7   3   3   12.92    0.42
   7  -3   3   13.77    0.41
  -7  -3  -3   13.13    0.34
  -7   3  -4    5.91    0.23
   7   3   4    6.26    0.28
   7   3   4    5.79    0.18
   7   3   4    6.10    0.23
   7  -3   4    5.83    0.26
  -7  -3  -4    5.75    0.18
   7   3   5   13.94    0.31
   7   3   5   14.18    0.46
  -7   3  -5   13.94    0.39
   7  -3   5   14.79    0.46
  -7   3  -6    4.58    0.20
   7   3   6    5.09    0.27
   7  -3   6    4.95    0.28
   7   3   7    0.53    0.14
  -7   3  -7    0.64    0.09
   7  -3   7    0.71    0.16
   7   3   8    2.50    0.22
   7  -3   8    2.80    0.27
   7   3   9   10.73    0.43
   7  -3   9   10.09    0.46
   7   3  10    1.33    0.19
   7  -3  10    1.40    0.23
   7  -3  11    7.61    0.45
   7  -3  12    0.23    0.18
   7  -3  13    0.09    0.20
   7  -3  14    0.35    0.23
  -7   4  17    0.02    0.24
   7   4 -16    0.75    0.30
   7   4 -15    0.06    0.16
   7   4 -14   -0.12    0.14
   7  -4 -14    0.10    0.16
   7   4 -13   -0.07    0.13
   7  -4 -13   -0.24    0.14
   7   4 -12   13.26    0.51
   7  -4 -12   12.30    0.54
   7   4 -11    0.57    0.17
   7  -4 -11    0.53    0.17
   7   4 -10   12.25    0.47
   7  -4 -10   12.00    0.48
   7   4  -9    1.97    0.22
  -7  -4   9    2.21    0.21
   7  -4  -9    1.96    0.22
   7   4  -8   14.69    0.49
   7   4  -8   13.71    0.46
  -7  -4   8   13.80    0.44
   7  -4  -8   13.35    0.48
   7   4  -7    0.70    0.12
   7   4  -7    0.56    0.13
   7   4  -7    0.62    0.14
  -7  -4   7    0.93    0.13
   7  -4  -7    0.55    0.12
   7   4  -6    5.51    0.29
   7   4  -6    5.97    0.25
   7   4  -6    5.20    0.28
   7  -4  -6    5.27    0.27
  -7  -4   6    5.42    0.23
   7   4  -5    0.69    0.13
   7   4  -5    0.81    0.11
   7   4  -5    0.65    0.14
  -7  -4   5    0.77    0.10
   7  -4  -5    0.80    0.13
   7   4  -4   15.56    0.47
   7   4  -4   14.98    0.41
   7   4  -4   14.88    0.48
   7  -4  -4   14.97    0.45
  -7  -4   4   15.66    0.39
   7   4  -3    0.36    0.07
   7   4  -3    0.32    0.12
   7   4  -3    0.33    0.11
   7   4  -3    0.32    0.11
   7  -4  -3    0.19    0.09
   7   4  -2   18.44    0.55
   7   4  -2   18.12    0.45
   7   4  -2   18.56    0.55
   7   4  -2   18.76    0.52
   7  -4  -2   18.51    0.50
   7   4  -1    1.73    0.12
   7   4  -1    2.17    0.18
   7   4  -1    1.20    0.15
   7   4  -1    1.89    0.19
   7  -4  -1    1.55    0.14
   7   4   0   26.65    0.61
   7   4   0   27.39    0.72
   7   4   0   26.46    0.65
   7   4   0   25.44    0.70
   7  -4   0   25.95    0.66
   7   4   1    1.80    0.12
   7   4   1    1.62    0.18
  -7   4  -1    1.68    0.11
   7   4   1    1.68    0.14
   7  -4   1    1.59    0.15
  -7   4  -2   31.12    0.65
   7   4   2   32.14    0.74
   7   4   2   31.43    0.73
   7   4   2   31.69    0.81
  -7   4  -2   31.36    0.65
   7  -4   2   32.14    0.79
   7   4   3    0.25    0.12
   7   4   3    0.34    0.08
   7   4   3    0.27    0.08
   7  -4   3    0.47    0.11
   7   4   4    0.74    0.08
   7   4   4    0.46    0.13
  -7   4  -4    0.72    0.11
   7   4   4    0.39    0.09
  -7  -4  -4    0.50    0.08
   7  -4   4    0.72    0.13
   7   4   5    0.03    0.05
   7   4   5   -0.05    0.11
   7   4   5   -0.04    0.07
  -7   4  -5    0.09    0.08
   7  -4   5   -0.03    0.10
   7   4   6    4.09    0.28
  -7   4  -6    3.84    0.20
   7  -4   6    3.91    0.26
   7   4   7    0.02    0.11
  -7   4  -7   -0.06    0.08
   7  -4   7    0.04    0.13
   7   4   8   22.01    0.68
   7  -4   8   21.46    0.69
   7   4   9    1.06    0.19
   7  -4   9    0.96    0.21
   7   4  10    2.10    0.24
   7  -4  10    2.61    0.30
   7   4  11    0.17    0.14
   7  -4  11   -0.06    0.16
   7  -4  12   -0.18    0.16
   7  -4  13    1.24    0.28
   7  -4  14    3.87    0.41
  -7   5  17    2.62    0.41
  -7   5  16   -0.07    0.26
   7   5 -16   -0.07    0.19
  -7   5  15    4.32    0.44
   7   5 -15    5.50    0.38
   7   5 -14    0.64    0.19
   7  -5 -14    0.50    0.19
   7   5 -13    6.75    0.39
   7  -5 -13    6.55    0.42
   7   5 -12    4.09    0.33
   7  -5 -12    4.30    0.36
   7   5 -11    4.55    0.33
   7  -5 -11    5.00    0.35
   7   5 -10   -0.03    0.13
   7  -5 -10    0.06    0.12
   7   5  -9    1.68    0.22
   7  -5  -9    1.55    0.21
   7   5  -8    3.55    0.27
   7   5  -8    3.62    0.27
   7   5  -8    3.47    0.24
   7  -5  -8    3.65    0.27
  -7  -5   8    3.93    0.24
   7   5  -7   15.81    0.53
   7   5  -7   16.30    0.50
   7   5  -7   15.27    0.53
   7  -5  -7   15.55    0.52
  -7  -5   7   16.49    0.48
   7   5  -6    0.11    0.08
   7   5  -6   -0.17    0.09
   7   5  -6    0.10    0.10
  -7  -5   6    0.04    0.08
   7  -5  -6    0.07    0.11
   7   5  -5   52.46    1.19
   7   5  -5   52.30    1.24
   7   5  -5   51.46    1.25
  -7  -5   5   53.53    1.16
   7  -5  -5   52.50    1.23
   7   5  -4    0.68    0.15
   7   5  -4    0.67    0.13
   7   5  -4    0.82    0.11
   7  -5  -4    0.69    0.13
  -7  -5   4    0.71    0.09
   7   5  -3    9.09    0.30
   7   5  -3    8.85    0.38
   7   5  -3    9.32    0.38
   7   5  -3    8.94    0.34
   7  -5  -3    9.33    0.34
  -7  -5   3    9.17    0.27
   7   5  -2    1.31    0.17
   7   5  -2    1.15    0.17
   7   5  -2    1.11    0.11
   7   5  -2    0.98    0.13
   7  -5  -2    1.09    0.14
   7   5  -1    0.03    0.10
   7   5  -1    0.15    0.09
   7   5  -1    0.10    0.12
   7   5  -1    0.07    0.06
  -7   5   1    0.14    0.09
   7  -5  -1   -0.02    0.08
   7   5   0    0.53    0.11
   7   5   0    0.68    0.09
   7   5   0    0.76    0.14
   7   5   0    0.78    0.16
  -7   5   0    0.52    0.09
   7  -5   0    0.58    0.12
   7   5   1    7.60    0.34
   7   5   1    8.04    0.27
  -7   5  -1    7.85    0.24
   7   5   1    8.14    0.29
   7  -5   1    8.11    0.32
   7   5   2    0.65    0.10
   7   5   2    0.64    0.15
   7   5   2    0.79    0.11
  -7   5  -2    0.62    0.06
   7  -5   2    0.48    0.12
   7   5   3   24.55    0.62
   7   5   3   24.74    0.60
   7   5   3   25.23    0.71
   7  -5   3   23.45    0.67
   7   5   4    0.64    0.09
  -7   5  -4    0.52    0.12
   7   5   4    0.47    0.15
   7   5   4    0.44    0.10
   7  -5   4    0.69    0.15
   7   5   5   22.93    0.54
   7   5   5   22.42    0.69
   7   5   5   23.62    0.63
  -7   5  -5   23.08    0.62
   7  -5   5   21.94    0.67
  -7   5  -6    1.49    0.16
   7   5   6    1.42    0.10
   7   5   6    1.25    0.19
   7  -5   6    1.60    0.20
   7   5   7    1.26    0.20
  -7   5  -7    1.44    0.15
   7  -5   7    1.51    0.21
  -7   5  -8    4.93    0.25
   7   5   8    4.90    0.32
   7  -5   8    5.04    0.34
   7   5   9    6.54    0.38
   7  -5   9    7.04    0.41
   7   5  10    0.05    0.14
   7  -5  10    0.23    0.18
   7   5  11    5.84    0.39
   7  -5  11    5.83    0.42
   7  -5  12    0.82    0.23
   7  -5  13    3.76    0.40
   7  -5  14    2.63    0.36
  -7   6  17    0.19    0.29
   7   6 -16    1.97    0.29
  -7   6  16    1.03    0.33
   7   6 -15    1.38    0.25
  -7   6  15    1.81    0.35
  -7   6  14   -0.05    0.24
   7   6 -14    0.24    0.17
   7   6 -13    0.96    0.21
  -7   6  13    0.87    0.28
   7  -6 -13    0.87    0.22
  -7   6  12    8.41    0.53
   7   6 -12    8.89    0.43
   7  -6 -12    8.98    0.48
  -7   6  11    8.37    0.50
   7   6 -11    7.96    0.40
   7  -6 -11    7.74    0.44
   7   6 -10   20.01    0.68
   7  -6 -10   20.77    0.70
   7   6  -9    2.73    0.27
   7   6  -9    1.92    0.23
   7  -6  -9    1.99    0.24
   7   6  -8    4.42    0.30
   7   6  -8    4.69    0.31
   7  -6  -8    4.25    0.29
   7   6  -7    2.18    0.24
   7   6  -7    1.98    0.22
   7   6  -7    2.09    0.20
  -7  -6   7    2.55    0.23
   7  -6  -7    2.52    0.24
   7   6  -6    0.23    0.13
   7   6  -6    0.20    0.12
   7   6  -6    0.37    0.10
   7  -6  -6    0.13    0.11
  -7  -6   6    0.28    0.09
   7   6  -5    0.00    0.11
  -7   6   5    0.04    0.13
   7   6  -5    0.10    0.10
   7   6  -5    0.17    0.09
   7  -6  -5    0.24    0.12
  -7  -6   5    0.18    0.08
   7   6  -4   14.90    0.51
  -7   6   4   17.17    0.54
   7   6  -4   17.16    0.55
   7   6  -4   16.24    0.47
  -7  -6   4   15.85    0.44
   7  -6  -4   16.57    0.52
   7   6  -3    5.78    0.32
   7   6  -3    5.86    0.29
   7   6  -3    5.54    0.30
  -7   6   3    6.47    0.30
   7   6  -3    5.81    0.25
   7  -6  -3    5.88    0.29
  -7  -6   3    5.72    0.22
  -7   6   2   27.93    0.73
   7   6  -2   29.05    0.76
   7   6  -2   27.74    0.79
   7   6  -2   28.83    0.70
   7   6  -2   28.69    0.79
  -7  -6   2   29.90    0.67
   7  -6  -2   26.50    0.74
   7   6  -1    2.53    0.23
   7   6  -1    2.90    0.17
   7   6  -1    3.09    0.24
   7   6  -1    2.83    0.21
  -7   6   1    2.87    0.19
   7  -6  -1    3.11    0.21
  -7   6   0   33.65    0.78
   7   6   0   32.49    0.82
   7   6   0   31.71    0.87
   7   6   0   33.15    0.79
   7   6   0   31.21    0.88
   7  -6   0   33.88    0.85
   7   6   1    0.48    0.09
   7   6   1    0.35    0.15
  -7   6  -1    0.40    0.08
   7   6   1    0.33    0.11
   7  -6   1    0.46    0.12
  -7   6  -2    0.70    0.08
   7   6   2    0.67    0.15
   7   6   2    0.62    0.12
   7   6   2    0.66    0.11
   7  -6   2    0.56    0.13
   7   6   3    0.42    0.16
  -7   6  -3    0.44    0.05
   7   6   3    0.38    0.10
  -7   6  -3    0.34    0.12
   7   6   3    0.49    0.11
   7  -6   3    0.55    0.14
   7   6   4   17.00    0.46
   7   6   4   16.56    0.50
  -7   6  -4   17.38    0.52
   7   6   4   16.40    0.58
   7  -6   4   14.90    0.53
   7   6   5    0.65    0.11
   7   6   5    0.46    0.16
  -7   6  -5    0.83    0.14
   7  -6   5    0.69    0.16
  -7   6  -6   24.69    0.69
   7   6   6   24.86    0.60
   7   6   6   25.60    0.78
   7  -6   6   26.43    0.77
   7   6   7    0.33    0.16
  -7   6  -7    0.22    0.12
   7  -6   7    0.18    0.14
  -7   6  -8    0.02    0.10
   7   6   8   -0.10    0.14
   7  -6   8    0.10    0.16
   7   6   9   -0.08    0.15
   7  -6   9    0.09    0.17
   7   6  10    0.31    0.17
   7  -6  10    0.10    0.17
   7   6  11   -0.02    0.16
   7  -6  11   -0.09    0.16
   7  -6  12    0.43    0.23
   7  -6  13    0.37    0.22
   7   7 -16    0.17    0.20
  -7   7  16    0.73    0.30
   7   7 -15    2.64    0.32
  -7   7  15    2.72    0.41
   7   7 -14    0.30    0.20
  -7   7  14    0.37    0.27
   7   7 -13   12.40    0.54
  -7   7  13   12.68    0.67
   7   7 -12    1.93    0.27
  -7   7  12    1.72    0.30
   7  -7 -12    2.17    0.29
   7   7 -11    4.73    0.34
  -7   7  11    4.89    0.44
   7  -7 -11    4.10    0.35
   7   7 -10    0.07    0.16
  -7   7  10    0.67    0.23
   7  -7 -10   -0.02    0.13
   7   7  -9    0.20    0.15
   7   7  -9    0.24    0.16
  -7   7   9    0.22    0.18
   7  -7  -9    0.26    0.16
   7   7  -8    0.52    0.16
   7   7  -8    0.33    0.17
  -7   7   8    0.72    0.20
   7  -7  -8    0.36    0.16
   7   7  -7   14.04    0.52
  -7   7   7   13.33    0.55
   7   7  -7   14.75    0.54
   7  -7  -7   14.15    0.53
  -7   7   6    0.06    0.16
   7   7  -6    0.42    0.14
   7   7  -6    0.43    0.15
   7  -7  -6    0.18    0.13
  -7   7   5   26.66    0.79
   7   7  -5   27.33    0.80
   7   7  -5   28.84    0.75
   7   7  -5   28.00    0.79
   7  -7  -5   28.34    0.80
  -7  -7   5   28.04    0.73
   7   7  -4    3.21    0.28
  -7   7   4    3.31    0.25
   7   7  -4    3.10    0.23
   7   7  -4    2.86    0.20
  -7  -7   4    2.91    0.18
   7  -7  -4    3.31    0.26
   7   7  -3   20.78    0.58
   7   7  -3   20.59    0.65
   7   7  -3   20.37    0.67
   7   7  -3   20.14    0.62
  -7   7   3   20.52    0.62
  -7  -7   3   21.20    0.54
   7  -7  -3   20.48    0.63
   7   7  -2    7.88    0.38
   7   7  -2    7.50    0.31
  -7   7   2    8.50    0.35
   7   7  -2    8.19    0.38
   7   7  -2    8.43    0.36
   7  -7  -2    8.14    0.36
  -7  -7   2    8.36    0.29
   7   7  -1    0.26    0.14
   7   7  -1    0.28    0.15
   7   7  -1    0.19    0.12
  -7   7   1    0.43    0.12
   7   7  -1    0.36    0.10
  -7  -7   1    0.13    0.07
   7  -7  -1    0.18    0.11
   7   7   0    1.25    0.14
  -7   7   0    1.29    0.14
   7   7   0    1.42    0.19
   7   7   0    1.13    0.16
   7   7   0    1.45    0.21
   7  -7   0    1.35    0.18
   7   7   1    6.50    0.36
   7   7   1    6.82    0.28
   7   7   1    7.02    0.37
   7   7   1    6.89    0.30
  -7   7  -1    6.99    0.26
   7  -7   1    6.74    0.33
   7   7   2    2.05    0.24
   7   7   2    2.31    0.19
  -7   7  -2    2.35    0.22
  -7   7  -2    2.50    0.14
   7   7   2    2.43    0.20
   7  -7   2    2.07    0.21
   7   7   3   12.44    0.42
   7   7   3   12.89    0.51
   7   7   3   13.33    0.43
  -7   7  -3   13.55    0.47
  -7   7  -3   12.91    0.33
   7  -7   3   12.55    0.48
  -7   7  -4   21.90    0.64
   7   7   4   21.18    0.58
   7   7   4   20.43    0.70
   7  -7   4   20.50    0.66
  -7   7  -5    0.82    0.16
   7   7   5    0.54    0.19
   7   7   5    0.90    0.13
   7  -7   5    0.50    0.16
   7   7   6    4.08    0.31
   7   7   6    3.63    0.23
  -7   7  -6    4.27    0.27
   7  -7   6    4.06    0.31
   7   7   7    0.37    0.18
  -7   7  -7    0.07    0.12
   7  -7   7    0.03    0.15
   7   7   8    4.06    0.36
  -7   7  -8    4.02    0.27
   7  -7   8    3.32    0.32
   7   7   9   -0.02    0.16
   7  -7   9    0.11    0.17
   7   7  10    0.38    0.20
   7  -7  10    0.39    0.20
   7   7  11    2.78    0.33
   7  -7  11    2.67    0.34
   7   7  12    0.20    0.19
   7  -7  12    0.10    0.20
   7  -7  13    4.50    0.57
   7   8 -16    0.79    0.26
  -7   8  15   -0.28    0.26
   7   8 -15    0.47    0.22
   7   8 -14    0.06    0.18
  -7   8  14    0.06    0.24
  -7   8  13    0.14    0.26
   7   8 -13   -0.32    0.16
   7   8 -12    0.57    0.22
  -7   8  12    0.41    0.23
   7  -8 -12    0.45    0.24
  -7   8  11    0.10    0.19
   7   8 -11    0.00    0.15
   7  -8 -11   -0.06    0.15
   7   8 -10   10.30    0.50
   7   8 -10   10.54    0.49
  -7   8  10    9.85    0.56
   7  -8 -10    9.95    0.50
   7   8  -9    4.60    0.34
  -7   8   9    5.61    0.43
   7   8  -9    4.83    0.35
   7  -8  -9    5.48    0.37
   7   8  -8   15.15    0.58
  -7   8   8   15.41    0.63
   7   8  -8   16.10    0.59
   7  -8  -8   15.90    0.60
   7   8  -7   13.13    0.53
   7   8  -7   13.01    0.52
  -7   8   7   13.44    0.58
   7  -8  -7   14.29    0.55
   7   8  -6    9.44    0.42
   7   8  -6    8.61    0.42
  -7   8   6    8.78    0.46
   7  -8  -6    9.01    0.43
  -7   8   5    0.12    0.16
   7   8  -5    0.07    0.13
   7   8  -5    0.23    0.15
   7  -8  -5    0.05    0.12
  -7   8   4    0.08    0.12
   7   8  -4    0.20    0.15
   7   8  -4    0.32    0.14
   7  -8  -4    0.04    0.12
  -7   8   3   15.84    0.53
   7   8  -3   13.99    0.55
   7   8  -3   14.18    0.52
  -7   8   3   14.91    0.36
   7   8  -3   14.69    0.55
   7   8  -3   14.59    0.49
   7  -8  -3   16.03    0.55
   7   8  -2    0.23    0.10
  -7   8   2    0.19    0.12
   7   8  -2    0.05    0.13
   7   8  -2    0.14    0.14
   7   8  -2    0.06    0.14
   7  -8  -2   -0.04    0.11
   7   8  -1   16.81    0.59
   7   8  -1   15.95    0.55
   7   8  -1   17.02    0.52
   7   8  -1   16.36    0.61
  -7   8   1   17.52    0.53
   7  -8  -1   16.95    0.57
   7   8   0    6.97    0.33
  -7   8   0    6.99    0.30
   7   8   0    6.53    0.38
   7   8   0    6.93    0.38
   7   8   0    6.88    0.30
   7  -8   0    6.89    0.35
   7   8   1    2.68    0.23
   7   8   1    2.95    0.31
   7   8   1    2.85    0.29
  -7   8  -1    2.66    0.26
  -7   8  -1    2.53    0.19
   7  -8   1    2.32    0.23
   7   8   2    3.68    0.24
   7   8   2    3.84    0.33
  -7   8  -2    3.36    0.18
  -7   8  -2    2.94    0.27
   7  -8   2    2.95    0.26
  -7   8  -3    0.21    0.13
   7   8   3    0.02    0.11
  -7   8  -3    0.16    0.07
   7   8   3   -0.01    0.14
   7  -8   3    0.38    0.14
   7   8   4   -0.19    0.14
  -7   8  -4    0.01    0.13
   7   8   4    0.10    0.10
   7  -8   4   -0.03    0.13
  -7   8  -5    2.75    0.26
   7   8   5    2.77    0.21
   7   8   5    3.10    0.32
   7  -8   5    2.97    0.29
  -7   8  -6    3.08    0.27
   7   8   6    3.54    0.33
   7  -8   6    3.00    0.29
  -7   8  -7    2.39    0.23
   7   8   7    2.48    0.31
   7  -8   7    2.16    0.27
  -7   8  -8    0.31    0.14
   7   8   8    0.29    0.20
   7  -8   8    0.09    0.16
   7   8   9    0.50    0.21
   7  -8   9   -0.08    0.17
   7   8  10    1.54    0.28
   7  -8  10    1.83    0.29
   7   8  11   -0.04    0.19
   7  -8  11    0.12    0.21
   7   8  12   -0.16    0.19
   7  -8  12   -0.22    0.19
  -7   9  15    2.28    0.41
   7   9 -15    2.46    0.34
   7   9 -14    2.95    0.35
  -7   9  14    2.75    0.43
   7   9 -13    0.86    0.25
  -7   9  13    0.89    0.29
   7   9 -12    0.29    0.21
  -7   9  12    0.12    0.22
   7   9 -11    0.22    0.19
  -7   9  11    0.30    0.23
  -7   9  10    1.39    0.28
   7   9 -10    1.47    0.26
   7   9 -10    1.32    0.23
   7  -9 -10    1.15    0.25
  -7   9   9    0.28    0.23
   7   9  -9    0.08    0.16
   7   9  -9    0.03    0.18
   7  -9  -9    0.22    0.17
   7   9  -8    1.06    0.23
  -7   9   8    0.81    0.25
   7   9  -8    0.72    0.19
   7  -9  -8    0.93    0.21
   7   9  -7    0.58    0.19
  -7   9   7    0.37    0.18
   7   9  -7    0.49    0.19
   7  -9  -7    0.80    0.20
   7   9  -6    0.03    0.15
   7   9  -6    0.18    0.16
  -7   9   6    0.01    0.17
   7  -9  -6    0.03    0.15
  -7   9   5    5.25    0.36
   7   9  -5    5.51    0.37
   7   9  -5    5.14    0.35
   7  -9  -5    5.60    0.34
  -7   9   4    0.33    0.16
   7   9  -4    0.47    0.16
   7   9  -4    0.67    0.20
  -7   9   4    0.57    0.11
   7  -9  -4    0.59    0.17
   7   9  -3    9.61    0.47
   7   9  -3    8.97    0.45
   7   9  -3    9.25    0.43
  -7   9   3    9.80    0.43
   7  -9  -3    9.05    0.43
  -7   9   2    2.64    0.25
   7   9  -2    2.40    0.28
   7   9  -2    2.28    0.27
   7   9  -2    2.10    0.24
   7  -9  -2    2.55    0.26
   7   9  -1    1.08    0.20
   7   9  -1    1.33    0.20
  -7   9   1    1.75    0.20
   7   9  -1    1.18    0.22
   7  -9  -1    1.03    0.19
   7   9   0    1.17    0.20
  -7   9   0    1.49    0.18
  -7   9   0    1.08    0.20
   7   9   0    1.77    0.24
   7   9   0    0.86    0.21
   7  -9   0    1.34    0.20
  -7   9  -1    0.17    0.10
   7   9   1    0.32    0.15
  -7   9  -1    0.47    0.18
   7   9   1    0.40    0.18
   7   9   1    0.17    0.18
   7  -9   1    0.34    0.14
   7   9   2   14.04    0.51
   7   9   2   15.07    0.61
  -7   9  -2   14.69    0.55
   7   9   2   14.51    0.60
  -7   9  -2   14.56    0.44
   7  -9   2   14.82    0.56
   7   9   3    6.00    0.32
  -7   9  -3    5.14    0.35
   7   9   3    6.46    0.42
   7  -9   3    5.74    0.34
   7   9   4    1.68    0.26
   7   9   4    1.62    0.19
  -7   9  -4    2.12    0.24
   7  -9   4    1.35    0.23
  -7   9  -5    5.01    0.34
   7   9   5    4.90    0.40
   7   9   5    4.45    0.27
   7  -9   5    4.21    0.32
  -7   9  -6    0.21    0.15
   7   9   6    0.00    0.19
   7  -9   6    0.07    0.15
  -7   9  -7    0.99    0.20
   7   9   7    1.36    0.27
   7  -9   7    1.62    0.26
   7   9   8    0.17    0.21
  -7   9  -8    0.32    0.16
   7  -9   8    0.37    0.20
   7   9   9    0.91    0.26
   7  -9   9    0.72    0.23
   7   9  10    3.36    0.40
   7  -9  10    3.11    0.35
   7   9  11    2.40    0.36
   7  -9  11    1.66    0.44
  -7  10  14    0.63    0.31
   7  10 -14    0.53    0.24
   7  10 -13    1.66    0.30
  -7  10  13    1.70    0.37
  -7  10  12    6.46    0.56
   7  10 -12    6.22    0.46
  -7  10  11    1.25    0.30
   7  10 -11    1.57    0.28
   7  10 -10    5.77    0.43
  -7  10  10    5.29    0.49
   7  10 -10    4.92    0.38
   7  10  -9    0.30    0.20
  -7  10   9    0.14    0.20
   7  10  -9    0.29    0.18
   7 -10  -9    0.66    0.20
   7  10  -8    1.34    0.24
  -7  10   8    1.02    0.27
   7  10  -8    1.10    0.25
   7 -10  -8    1.54    0.26
  -7  10   7    0.08    0.21
   7  10  -7   -0.20    0.13
   7  10  -7    0.01    0.17
   7 -10  -7   -0.16    0.13
   7  10  -6   -0.03    0.15
   7  10  -6    0.07    0.16
  -7  10   6    0.10    0.18
   7 -10  -6   -0.16    0.13
   7  10  -5    1.64    0.26
   7  10  -5    1.36    0.24
  -7  10   5    1.44    0.24
   7 -10  -5    1.34    0.22
   7  10  -4    2.46    0.28
   7  10  -4    3.49    0.31
  -7  10   4    3.60    0.32
   7 -10  -4    3.44    0.33
   7  10  -3    2.22    0.26
   7  10  -3    2.16    0.27
  -7  10   3    2.25    0.26
   7 -10  -3    2.14    0.26
   7  10  -2    9.84    0.45
   7  10  -2   10.28    0.51
   7  10  -2   10.04    0.49
  -7  10   2    9.84    0.43
   7 -10  -2    9.79    0.47
   7  10  -1    6.23    0.40
   7  10  -1    7.00    0.37
  -7  10   1    7.11    0.36
  -7  10   1    6.96    0.40
   7  10  -1    7.10    0.42
   7 -10  -1    7.23    0.40
   7  10   0    0.73    0.21
   7  10   0    0.76    0.22
  -7  10   0    0.61    0.18
  -7  10   0    0.26    0.13
   7  10   0    0.48    0.17
   7 -10   0    0.54    0.17
   7  10   1    3.33    0.35
  -7  10  -1    4.23    0.25
   7  10   1    3.37    0.35
  -7  10  -1    3.46    0.31
   7  10   1    3.74    0.28
   7 -10   1    3.61    0.33
   7  10   2    0.15    0.18
  -7  10  -2    0.75    0.20
   7  10   2    0.67    0.17
   7  10   2    0.77    0.21
   7 -10   2    0.69    0.19
   7  10   3    0.38    0.14
   7  10   3    0.37    0.22
   7  10   3    0.05    0.19
  -7  10  -3    0.17    0.18
   7 -10   3   -0.15    0.14
   7  10   4    0.59    0.16
  -7  10  -4    0.60    0.19
   7  10   4    0.60    0.23
   7 -10   4    0.22    0.17
   7  10   5    1.28    0.19
   7  10   5    1.12    0.25
  -7  10  -5    1.67    0.24
   7 -10   5    1.19    0.24
   7  10   6    2.59    0.34
  -7  10  -6    3.05    0.30
   7 -10   6    3.28    0.34
   7  10   7    2.94    0.35
  -7  10  -7    3.00    0.31
   7 -10   7    3.67    0.36
  -7  10  -8    4.58    0.36
   7  10   8    4.01    0.42
   7 -10   8    4.87    0.42
   7  10   9    4.23    0.44
   7 -10   9    4.37    0.41
   7  10  10    0.61    0.27
   7  10  11    0.15    0.24
  -7  11  13    4.25    0.50
   7  11 -13    4.10    0.43
   7  11 -12   -0.01    0.21
  -7  11  12    0.13    0.25
   7  11 -11    0.34    0.24
  -7  11  11   -0.20    0.21
   7  11 -11    0.43    0.20
   7  11 -10    0.17    0.21
   7  11 -10   -0.02    0.18
  -7  11  10   -0.17    0.23
  -7  11   9    2.94    0.38
   7  11  -9    3.30    0.37
   7  11  -9    2.10    0.29
  -7  11   8    0.22    0.22
   7  11  -8    0.14    0.19
   7  11  -8    0.15    0.18
   7 -11  -8    0.05    0.18
   7  11  -7    2.17    0.29
  -7  11   7    1.58    0.28
   7  11  -7    2.29    0.31
   7 -11  -7    2.01    0.26
   7  11  -6    1.95    0.28
  -7  11   6    1.78    0.27
   7  11  -6    2.53    0.31
   7 -11  -6    2.10    0.28
  -7  11   5    5.85    0.40
   7  11  -5    6.43    0.40
   7  11  -5    5.68    0.40
   7 -11  -5    6.25    0.41
  -7  11   4    9.66    0.49
   7  11  -4    9.48    0.51
   7  11  -4    8.45    0.47
   7 -11  -4    9.46    0.49
  -7  11   3    0.54    0.22
  -7  11   3    0.11    0.16
   7  11  -3    0.31    0.17
   7  11  -3    0.71    0.20
   7 -11  -3    0.42    0.19
  -7  11   2    3.71    0.31
  -7  11   2    3.83    0.37
   7  11  -2    4.21    0.35
   7  11  -2    3.76    0.37
   7  11  -2    4.24    0.37
   7 -11  -2    4.52    0.37
  -7  11   1    0.39    0.15
   7  11  -1    0.02    0.17
   7  11  -1    0.29    0.18
  -7  11   1    0.27    0.18
   7  11  -1    0.08    0.16
   7 -11  -1    0.30    0.17
   7  11   0    1.10    0.23
   7  11   0    1.42    0.26
  -7  11   0    1.37    0.19
   7  11   0    1.48    0.24
  -7  11   0    1.23    0.24
   7 -11   0    1.78    0.26
   7  11   1    1.94    0.26
  -7  11  -1    1.40    0.24
  -7  11  -1    1.86    0.21
   7  11   1    1.36    0.27
   7  11   1    1.59    0.28
   7 -11   1    1.75    0.24
   7  11   2   13.54    0.63
   7  11   2   14.26    0.65
  -7  11  -2   14.92    0.60
   7  11   2   15.21    0.57
   7 -11   2   14.45    0.61
   7  11   3    2.93    0.37
   7  11   3    2.67    0.33
  -7  11  -3    3.08    0.33
   7  11   3    2.86    0.28
   7 -11   3    3.82    0.35
   7  11   4    8.42    0.51
  -7  11  -4    8.41    0.47
   7  11   4    9.11    0.43
   7  11   4    8.94    0.52
   7 -11   4    9.47    0.50
   7  11   5    2.93    0.27
   7  11   5    2.75    0.35
  -7  11  -5    3.22    0.33
   7 -11   5    2.24    0.29
  -7  11  -6    0.74    0.22
   7  11   6    0.41    0.22
   7 -11   6    0.88    0.22
   7  11   7    1.33    0.29
  -7  11  -7    1.64    0.26
   7 -11   7    1.78    0.29
  -7  11  -8   -0.23    0.16
   7  11   8    0.03    0.23
   7 -11   8   -0.70    0.21
   7  11   9    1.81    0.35
   7  11  10    0.10    0.24
  -7  12  12    4.37    0.50
  -7  12  12    5.77    0.48
   7  12 -12    5.56    0.48
   7  12 -11    1.91    0.32
  -7  12  11    1.97    0.38
   7  12 -11    2.28    0.31
   7  12 -10    3.99    0.40
   7  12 -10    5.12    0.43
  -7  12  10    3.52    0.42
   7  12  -9    3.05    0.35
   7  12  -9    2.88    0.37
  -7  12   9    3.03    0.40
  -7  12   8    3.51    0.40
   7  12  -8    3.27    0.36
   7  12  -8    3.78    0.39
   7  12  -7    2.04    0.30
   7  12  -7    2.36    0.32
  -7  12   7    1.99    0.31
  -7  12   7    1.81    0.32
  -7  12   6    0.49    0.23
   7  12  -6    0.33    0.19
   7  12  -6    0.61    0.21
  -7  12   6    0.46    0.24
   7  12  -5    0.45    0.21
   7  12  -5    0.96    0.25
  -7  12   5    0.87    0.24
  -7  12   5    0.82    0.25
   7 -12  -5    1.07    0.23
  -7  12   4    0.48    0.21
   7  12  -4    0.58    0.21
  -7  12   4    0.63    0.22
   7  12  -4    0.49    0.22
   7 -12  -4    0.72    0.21
  -7  12   3    9.79    0.52
   7  12  -3    9.02    0.50
  -7  12   3    8.67    0.47
   7  12  -3    9.92    0.54
   7 -12  -3    9.72    0.49
   7  12  -2    2.97    0.34
   7  12  -2    2.08    0.29
   7  12  -2    3.15    0.33
  -7  12   2    2.40    0.32
  -7  12   2    2.17    0.27
   7 -12  -2    2.77    0.31
   7  12  -1    1.72    0.30
  -7  12   1    2.58    0.28
   7  12  -1    2.30    0.30
  -7  12   1    2.33    0.32
   7  12  -1    2.39    0.31
   7 -12  -1    2.18    0.28
   7  12   0    2.35    0.29
  -7  12   0    2.70    0.32
   7  12   0    2.52    0.34
  -7  12   0    2.58    0.25
   7  12   0    2.72    0.34
   7 -12   0    2.68    0.31
   7  12   1   -0.06    0.16
  -7  12  -1   -0.05    0.19
   7  12   1    0.24    0.21
   7  12   1    0.21    0.21
   7 -12   1    0.15    0.15
   7  12   2    3.93    0.40
  -7  12  -2    3.58    0.36
   7  12   2    4.12    0.41
   7  12   2    4.17    0.35
   7 -12   2    4.67    0.40
   7  12   3    0.12    0.16
  -7  12  -3    0.06    0.17
   7  12   3   -0.01    0.22
   7  12   3    0.08    0.21
   7 -12   3    0.04    0.17
   7  12   4   -0.05    0.19
   7  12   4   -0.08    0.18
  -7  12  -4    0.26    0.20
   7  12   4    0.32    0.17
   7 -12   4    0.07    0.17
   7  12   5    1.03    0.29
   7  12   5    0.39    0.24
  -7  12  -5    0.33    0.20
   7 -12   5    0.66    0.22
   7  12   6    2.92    0.39
  -7  12  -6    2.34    0.31
  -7  12  -7    2.80    0.33
   7  12   7    2.28    0.38
   7  12   8    1.90    0.35
  -7  12  -8    1.68    0.28
  -7  13  10    0.62    0.26
  -7  13  10    0.63    0.30
   7  13 -10    0.11    0.23
   7  13 -10    0.37    0.21
   7  13  -9   -0.11    0.18
  -7  13   9   -0.08    0.24
  -7  13   9   -0.23    0.20
   7  13  -9    0.35    0.25
  -7  13   8    0.81    0.28
   7  13  -8    0.55    0.22
  -7  13   8    0.85    0.27
   7  13  -8    0.58    0.27
  -7  13   7    2.20    0.35
   7  13  -7    2.07    0.31
   7  13  -7    2.68    0.36
  -7  13   7    2.33    0.35
   7  13  -6    1.98    0.30
  -7  13   6    2.07    0.33
  -7  13   6    2.13    0.33
   7  13  -6    1.85    0.30
  -7  13   5    2.97    0.38
  -7  13   5    3.39    0.38
   7  13  -5    3.35    0.39
   7  13  -5    3.36    0.38
  -7  13   4    1.39    0.28
   7  13  -4    1.46    0.29
  -7  13   4    1.45    0.27
   7  13  -4    1.77    0.32
  -7  13   3    0.30    0.19
   7  13  -3   -0.20    0.16
  -7  13   3    0.21    0.22
   7  13  -3    0.17    0.19
  -7  13   2    0.74    0.23
   7  13  -2    0.97    0.25
  -7  13   2    0.90    0.22
   7  13  -2    1.00    0.27
  -7  13   1    0.58    0.19
  -7  13   1    0.76    0.26
   7  13  -1    0.13    0.17
   7  13  -1    0.22    0.21
   7  13  -1    0.42    0.24
   7  13   0    0.03    0.20
[truncated: 8,894,577 more chars]
